# Supplementary material for: Microglia determine an immune-challenged environment and facilitate ibuprofen action in human retinal organoids
Source: J Neuroinflammation. 2025 Apr 3;22:98. doi: 10.1186/s12974-025-03366-x (PMC11966913; doi:10.1186/s12974-025-03366-x)
Supplement: Supplementary file 5 — Supplementary Material 5. [file 12974_2025_3366_MOESM5_ESM.xlsx]

## Sheet: Abbreviation
Abbreviation	Definition
Chisq	Chi square
cor	correlation coefficient
df	Degree of freedom
F.value	Value of F distribution
Pr..Chisq.	P-value for the Chi Square test (proportion of the Chi Square distribution which is greater than the absolute value of the Chi Square distribution)
Pr(>F), Pr..F	P-value for the F-test (proportion of the F distribution which is greater than the absolute value of the F distribution)
Pr(>|t|)	P-value for the t-test (proportion of the t distribution which is greater than the absolute value of the t distribution)
Std..Error	Standard error
Sum.Sq	Sum of squares
t.value	Value of t distribution
z.value	Value of z distribution
V.value	Value of V distribution
W.value	Value of W distribution
*	p ≤ 0.05
**	p ≤ 0.01
***	p ≤ 0.001
n.s.	p > 0.05
iMG-RO	microglia assembled 3D-retinal organoid
dissRO	dissociated retinal organoid culture without microglia
GC	ganglion cells
iMG	microglia like cells
iMG-diss-RO	microglia assembled dissociated retinal organoid culture
preMG	microglia precursor cell

## Sheet: Overview
Figure 1
Figure1h		Total iMG per retinal cup
	Students’s t-test
	Model:	t.test(Value ~ Condition, var.equal = TRUE, paired = FALSE, data = data1)
	Condition	Age [weeks]
	Value:	total number of microglia in retinal cup
Figure 2
Figure 2b		Ganglion cell survival in RO
	Linear regression model
	Model:	lm(Value ~ Condition, data = data1)
	Condition	Age [weeks]
	Value:	% BRN3+ cells/ Hoechst+ cell
Figure 2d		Retinal cell type ratios
	Students’s t-test
	Model:	t.test(Value ~ Condition, var.equal = TRUE, paired = FALSE, data = data_sub)
	Condition	3D-RO, dissRO
	Value:	% Cell type+/Hoechst+ cells
	Subset	Cell type marker
	Wilcoxon rank-sum test
	Model:	wilcox.test(data_sub$Value ~ data_sub$Condition, exact=TRUE, correct = FALSE)
	Condition:	3D-RO, dissRO
	Value:	% Cell type+/Hoechst+ cells
	Subset	Cell type marker
Figure 2f		iMG control BRN3+- ganglion cell number
	Wilcoxon rank-sum test
	Model:	wilcox.test(data_1$Value ~ data_1$Condition, exact=TRUE, correct = FALSE)
	Experimental_condition:	Condition (dissRO, iMG-dissRO)
	Value:	%BRN3+/Hoechst+-cells
Figure 3
Figure 3b		TLR3 in preMG
	One sample t-test
	Model:	t.test(data_sub$Fold_change, mu = 1, data=data_sub, var.equal = TRUE, paired = FALSE, alternative = "two.sided")
	Condition:	POLY(I:C)		one-sample T-test to investigate whether poly(I:C) condition is significantly different from a value of 1 which represents the untreated control of the respective experimental repetition
	Value:	log2(Fold change mRNA expression compared to control)
Figure 3c		iMG surveillance index
	Wilcoxon rank-sum test
	Model:	wilcox.test(data_1$Value ~ data_1$Condition, exact=TRUE, correct = FALSE)
	Condition:	CTRL, POLY(I:C)
	Value:	Normalized surveillance index							iMG-dissRO
Figure 3e		iMG surface area
	Kruskal-Wallis test
	Model:	kruskal.test(Value ~ Condition, data = data_1)
	Condition:	CTRL, POLY(I:C)					iMG-dissRO
	Value:	Area
	post-hoc comparisons	Dunn test
	comparison	CTRL_4h-POLY_4h', 'CTRL_24h-POLY_24h'
Figure 3f		iMG engulfing
	Wilcoxon rank-sum test
	Model:	wilcox.test(data_1$Value ~ data_1$Condition, exact=TRUE, correct = FALSE)
	Condition:	CTRL, POLY(I:C)			iMG-dissRO
	Value:	%iMG engulfing BRN3+-cell
Figure 3g		Ganglion cell density
	Wilcoxon rank-sum test
	Model:	wilcox.test(data_1$Value ~ data_1$Condition, exact=TRUE, correct = FALSE)
	Condition:	CTRL, POLY(I:C)			iMG-dissRO
	Value:	%BRN3+-cell/Hoechst+-cells
Figure 3i		iMG- ganglion cell proximity
	Wilcoxon rank-sum test
	Model:	wilcox.test(data_1$Value ~ data_1$Condition, exact=TRUE, correct = FALSE)
	Condition:	CTRL, POLY(I:C)			iMG-dissRO
	Value:	%BRN3+-cells within 5 um to iMG							iMG-dissRO
Figure 4
Figure 4b		Control versus poly(I:C)
	One Sample t-test
	Model:	t.test(data_sub$Value, mu = 0, data=data_sub, var.equal = TRUE, paired = FALSE, alternative = "two.sided")
	Condition:	POLY(I:C)			one-sample T-test to investigate whether poly(I:C) condition is significantly different from a value of 0 which represents the untreated control of the respective experimental repetition
	Value:	Fold change of relative pixel value normalized to reference- compared to control for each candidate
	Subset	Target protein
	Wilcoxon rank-sum test
	Model:	wilcox.test(data_sub$Value ~ data_sub$Condition, exact=TRUE, correct = FALSE)
	Condition:	CTRL, POLY(I:C)
	Value:	Fold change of relative pixel value normalized to reference- compared to control for each candidate
	Subset	Target protein
Figure 4d		iMG proliferation
	Wilcoxon rank-sum test
	Model:	wilcox.test(data_1$Value ~ data_1$Condition, exact=TRUE, correct = FALSE)
	Condition:	CTRL, POLY(I:C)			iMG-dissRO
	Value:	%KI67+/iMG
Figure 4e		iMG density
	Students’s t-test
	Model:	t.test(Value ~ Condition, var.equal = TRUE, paired = FALSE, data = data_1)
	Condition:	CTRL, POLY(I:C)			iMG-dissRO
	Value:	total number of iMG per area [mm2]
Figure 4g		Proliferation rate of retinal cells (excluding iMG)
	Students’s t-test
	Model:	t.test(Value ~ Condition, var.equal = TRUE, paired = FALSE, data = data_1)
	Condition:	CTRL, POLY(I:C)			iMG-dissRO
	Value:	%KI67+/Hoechst+ cells			excluding iMG
Figure 4i		Retinal cell differentiation in iMG-RO (3D model)
	Students’s t-test
	Model:	t.test(Value ~ Condition, var.equal = TRUE, paired = FALSE, data = data_sub)
	Condition:	CTRL, POLY(I:C)					iMG-RO
	Value:	%KI67+/Hoechst+ cells
Figure 4j		Retinal cell differentiaion rate in the absence of iMG
	Students’s t-test
	Model:	t.test(Value ~ Condition, var.equal = TRUE, paired = FALSE, data = data_1)
	Condition:	CTRL, POLY(I:C)			dissRO
	Value:	%KI67+/Hoechst+ cells
Figure 4k		Retinal cell differentiaion rate in the absence of iMG in iMG-RO (3D model)
	Students’s t-test
	Model:	t.test(Value ~ Condition, var.equal = TRUE, paired = FALSE, data = data_1)
	Condition:	CTRL, POLY(I:C)					RO
	Value:	%KI67+/Hoechst+ cells
Figure 5
Figure5b		PGE2 release
	One-way ANOVA
	Model:	lm(Value~ Condition , data = data_1)
	Condition:	CTRL, POLY(I:C), POLY(I:C)+Ibu					iMG-dissRO
	Value:	PGE2 [pg/ml]
	Post-hoc comparisons	Tukey’s test
	Posthoc contrasts	CTRL-POLY', 'CTRL-POLY+IBU', 'POLY-POLY+IBU'
Figure5c		PGE2 release in 3D model
	One-way ANOVA
	Model:	kruskal.test(Value ~ Condition, data = data_1)
	Condition:	CTRL, POLY(I:C), POLY(I:C)+Ibu					iMG-RO
	Value:	PGE2 [pg/ml]
	Post-hoc comparisons	Dunn test
	Posthoc contrasts	CTRL-POLY', 'CTRL-POLY+IBU', 'POLY-POLY+IBU'
Figure5d		TNF release
	One-way ANOVA
	Model:	model<- lm(Value~ Condition , data = data_sub)
	Condition:	CTRL, POLY(I:C), POLY(I:C)+Ibu					iMG-dissRO
	Value:	TNF pixel intensity relative to reference
	Subset	Target protein
	post-hoc comparisons	Tukey’s test
	comparison	CTRL-POLY', 'CTRL-POLY+IBU', 'POLY-POLY+IBU'
Figure 5e		iMG surveillance index
	Kruskal-Wallis test
	Model:	kruskal.test(Value ~ Condition, data = data_1)
	Condition:	CTRL, POLY(I:C), POLY(I:C)+Ibu					iMG-dissRO
	Value:	Normalized surveillance index
	post-hoc comparisons	Dunn test
	comparison	CTRL-POLY', 'CTRL-POLY+IBU', 'POLY-POLY+IBU'
Figure 5g		iMG surface area
	Kruskal-Wallis test
	Model:	kruskal.test(Value ~ Condition, data = data_1)
	Condition:	CTRL, POLY(I:C), POLY(I:C)+Ibu					iMG-dissRO
	Value:	iMG surface area
	post-hoc comparisons	Dunn test
	comparison	CTRL-POLY', 'CTRL-POLY+IBU', 'POLY-POLY+IBU'
Figure 5i		Retinal cell differentiaion rate
	One-way ANOVA
	Model:	model<- lm(Value~ Condition , data = data_sub)
	Condition:	CTRL, POLY(I:C), POLY(I:C)+Ibu					iMG-dissRO
	Value:	%KI67+/Hoechst+ cells					excluding iMG
	Post-hoc comparisons	Tukey’s test
	Comparison	CTRL-POLY', 'CTRL-POLY+IBU', 'POLY-POLY+IBU'
Figure 5j		Retinal cell differentiaion rate
	One Sample t-test
	Model:	t.test(data_sub$Value, mu = 0, data=data_sub, var.equal = TRUE, paired = FALSE, alternative = "two.sided")
	Condition:	POLY(I:C) or POLY(I:C)+Ibu					one-sample T-test to investigate whether condition is significantly different from a value of 1
	Value:	Fold change (KI67+/Hoechst+ cells) compared to control							excluding iMG
	Subset	Condition
	Students’s t-test
	Model:	t.test(Value ~ Condition, var.equal = TRUE, paired = FALSE, data = data_sub)
	Condition:	POLY(I:C), POLY(I:C)+Ibu					iMG-dissRO
	Value:	Fold change (KI67+/Hoechst+ cells) compared to control							excluding iMG
Figure 5l		Retinal cell differentiaion in iMG-RO
	Kruskal-Wallis test
	Model:	kruskal.test(Value ~ Condition, data = data_1)
	Condition:	CTRL, POLY(I:C), POLY(I:C)+Ibu					iMG-RO
	Value:	%KI67+/Hoechst+ cells
Figure 5m		The effect of Ibuprofen on the retinal proliferation rate
	Students’s t-test
	Model:	t.test(Value ~ Condition, var.equal = TRUE, paired = FALSE, data = data_sub)
	Condition:	CTRL, Ibuprofen					iMG-dissRO
	Value:	%KI67+/Hoechst+ cells					excluding iMG
Figure6
Figure 6b		Presynaptic puncta
	Wilcoxon rank-sum test
	Model:	wilcox.test(data_sub$Value ~ data_sub$Condition, exact=TRUE, correct = FALSE)
	Condition:	dissRO, iMG-dissRO
	Value:	VGLUT1 puncta per 10 um MAP2
Figure 6c		postsynaptic puncta
	Wilcoxon rank-sum test
	Model:	wilcox.test(data_sub$Value ~ data_sub$Condition, exact=TRUE, correct = FALSE)
	Condition:	dissRO, iMG-dissRO
	Value:	PSD95 puncta per 10 um MAP2
Figure 6d		active synapses
	Wilcoxon rank-sum test
	Model:	wilcox.test(data_sub$Value ~ data_sub$Condition, exact=TRUE, correct = FALSE)
	Condition:	dissRO, iMG-dissRO
	Value:	VGLUT1/ PSD95 puncta per 10 um MAP2
Figure 6h		iMG do not impact calcium activity
	Wilcoxon rank-sum test
I	Model:	wilcox.test(data_sub$Value ~ data_sub$Condition, exact=TRUE, correct = FALSE)
	Condition:	dissRO, iMG-dissRO
	Value:	Frequency [Hz] per cell of interest
	Subset	CTRL
II	Wilcoxon rank-sum test
	Model:	wilcox.test(data_sub$Value ~ data_sub$Condition, exact=TRUE, correct = FALSE)
	Condition:	dissRO, iMG-dissRO
	Value:	Mean peak amplitude (F/F0) per cell of interest
	Subset	CTRL
Figure 6i		TTX abolishes transients
I	One-sample Wilcoxon signed rank test
	Model:	wilcox.test(data_sub$Value, mu = 0, alternative = "two.sided")
	Condition:	Baseline, TTX
	Value:	Frequency [Hz] per cell of interest
	Subset I	dissRO
	Subset II	Baseline
II	One-sample Wilcoxon signed rank test
	Model:	wilcox.test(data_sub$Value, mu = 0, alternative = "two.sided")
	Condition:	Baseline, TTX
	Value:	Frequency [Hz] per cell of interest
	Subset	iMG-dissRO
	Subset II	Baseline
Figure 6j		Glutamatergic blockers
I	Wilcoxon rank-sum test
	Model:	wilcox.test(data_sub$Value ~ data_sub$Condition, exact=TRUE, correct = FALSE)
	Condition:	Baseline, Blocker
	Value:	Frequency [Hz] per cell of interest
	Subset	iMG-dissRO
II	Wilcoxon rank-sum test
	Model:	wilcox.test(data_sub$Value ~ data_sub$Condition, exact=TRUE, correct = FALSE)
	Condition:	Baseline, Blocker
	Value:	Frequency [Hz] per cell of interest
	Subset	dissRO
Figure 6k		EGTA abolishes transients
	One-sample Wilcoxon signed rank test
	Model:	wilcox.test(data_sub$Value, mu = 0, alternative = "two.sided")
	Condition:	Baseline, EGTA					iMG-dissRO
	Value:	Frequency [Hz] per cell of interest
	Subset	Baseline
Figure 6l		Modulation of the calcium peak amplitude in iMG-dissRO
	Kruskal-Wallis test
	Model:	kruskal.test(Value ~ Condition, data = data_1)
	Condition:	CTRL, POLY(I:C), POLY(I:C)+Ibu					iMG-dissRO
	Value:	Mean peak amplitude (F/F0) per cell of interest
	Subset	iMG-dissRO
	Post-hoc comparisons	Dunn's test
	Comparison	CTRL-POLY', 'CTRL-POLY+IBU', 'POLY-POLY+IBU'
Figure 6m		Modulation of the calcium peak amplitude dissRO
	Kruskal-Wallis test
	Model:	kruskal.test(Value ~ Condition, data = data_1)
	Condition:	CTRL, POLY(I:C), POLY(I:C)+Ibu					dissRO
	Value:	Mean peak amplitude (F/F0) per cell of interest
	Subset	dissRO
	Post-hoc comparisons	Dunn's test
	Comparison	CTRL-POLY', 'CTRL-POLY+IBU', 'POLY-POLY+IBU'
Figure 6n		Glutamatergic blockers
I	Wilcoxon rank-sum test
	Model:	wilcox.test(data_sub$Value ~ data_sub$Condition, exact=TRUE, correct = FALSE)
	Condition:	POLY(I:C), Blocker
	Value:	Frequency [Hz] per cell of interest
	Subset	iMG-dissRO
II	Wilcoxon rank-sum test
	Model:	wilcox.test(data_sub$Value ~ data_sub$Condition, exact=TRUE, correct = FALSE)
	Condition:	POLY(I:C), Blocker
	Value:	Mean peak amplitude (F/F0) per cell of interest
	Subset	iMG-dissRO
Figure7
Figure7a		PTGS1 expresion in 3D-RO
	Students’s t-test
	Model:	t.test(Value ~ Condition, var.equal = TRUE, paired = FALSE, data = data_1)
	Condition:	3D-RO, 3D-iMG-RO
	Value:	ddCq values
Figure7b		PTGS2 expresion in 3D-RO
	Students’s t-test
	Model:	t.test(Value ~ Condition, var.equal = TRUE, paired = FALSE, data = data_1)
	Condition:	3D-RO, 3D-iMG-RO
	Value:	ddCq values
Figure7c		PTGS1 and PTGS2 expression in preMG
	Students’s t-test
	Model:	t.test(Value ~ Condition, var.equal = TRUE, paired = FALSE, data = data_1)
	Condition:	Gene of interest (PTGS1, PTGS2)						pre MG
	Value:	ddCq values
Figure7d		The effect of poly(I:C) stimulation on the expression of PTGS1 and PTGS2 in preMG
	One-way ANOVA
I	Model:	model <- lm(Value~ Condition , data = data_1)
	Condition:	CTRL, POLY(I:C), POLY(I:C)+IBU						pre MG
	Value:	ddCq values
	Subset	PTGS1
II	Model:	model <- lm(Value~ Condition , data = data_1)
	Condition:	CTRL, POLY(I:C), POLY(I:C)+IBU						pre MG
	Value:	ddCq values
	Subset	PTGS2
Figure7e		The effect of poly(I:C) stimulation on the expression of PTGS1 and PTGS2 in preMG
	One-way ANOVA
I	Model:	model <- lm(Value~ Condition , data = data_1)
	Condition:	CTRL, POLY(I:C), POLY(I:C)+IBU						3D-iMG-RO
	Value:	ddCq values
	Subset	PTGS1
II	Model:	model <- lm(Value~ Condition , data = data_1)
	Condition:	CTRL, POLY(I:C), POLY(I:C)+IBU						3D-iMG-RO
	Value:	ddCq values
	Subset	PTGS2
Figure7f		The effect of poly(I:C) stimulation on the expression of PTGS1 and PTGS2 in preMG
	One-way ANOVA
I	Model:	model <- lm(Value~ Condition , data = data_1)
	Condition:	CTRL, POLY(I:C), POLY(I:C)+IBU						3D-RO
	Value:	ddCq values
	Subset	PTGS1
	Kruskal-Wallis test
II	Model:	kruskal.test(Value ~ Condition, data = data_1)
	Condition:	CTRL, POLY(I:C), POLY(I:C)+IBU						3D-RO
	Value:	ddCq values
	Subset	PTGS2
Figure7g		The effect of poly(I:C) stimulation on the expression of PTGS1 and PTGS2 in hipsc derived astrocytes
	Students’s t-test
I	Model:	t.test(Value ~ Condition, var.equal = TRUE, paired = FALSE, data = data_sub)
	Condition:	CTRL, POLY(I:C)						hipsc derrived astrocytes
	Value:	ddCq values
	Subset	PTGS1
II	Model:	t.test(Value ~ Condition, var.equal = TRUE, paired = FALSE, data = data_sub)
	Condition:	CTRL, POLY(I:C)						hipsc derrived astrocytes
	Value:	ddCq values
	Subset	PTGS2
Figure 7i		Modulation of the calcium peak amplitude in iMG-dissRO
	Kruskal-Wallis test
	Model:	kruskal.test(Value ~ Condition, data = data_1)
	Condition:	CTRL, POLY(I:C), POLY(I:C)+Ibu, POLY(I:C)+SC560							iMG-dissRO
	Value:	Mean peak amplitude (F/F0) per cell of interest
	Post-hoc comparisons	Dunn's test
	Comparison	CTRL-POLY', 'CTRL-POLY+IBU', 'POLY-POLY+IBU', 'CTRL-POLY+SC560', 'POLY-POLY+SC560', 'POLY+IBU-POLY+Sc560'
Figure 7j		No effect on frequency
	Kruskal-Wallis test
	Model:	kruskal.test(Value ~ Condition, data = data_1)
	Condition:	CTRL, POLY(I:C), POLY(I:C)+Ibu, POLY(I:C)+SC560							iMG-dissRO
	Value:	Frequency [Hz] per cell of interest
Supplementary Figure4
Suppl. Figure 4a		BDNF promotes ganglion cell survival
I	Welch's t-test
	Model:	t.test(Value~ Condition, data = data_sub)							3D-RO
	Condition:	CTRL, plus BDNF
	Value:	%BRN3+/Hoechst+-cells
	Subset	3D-RO
II	One-sample Wilcoxon signed rank test
	Model:	wilcox.test(data_sub$Value, mu = 0, alternative = "two.sided")							dissRO
	Condition:	CTRL, plus BDNF							control =0
	Value:	%BRN3+/Hoechst+-cells
	Subset	dissRO
Suppl. Figure 4d		Quantification of Hoechst+-fragments
	Students’s t-test
	Model:	t.test(Value ~ Condition, var.equal = TRUE, paired = FALSE, data = data_sub)
	Condition:	D1, D10					iMG-dissRO
	Value:	Target
Supplementary Figure5
Suppl. Figure 5a		CCAS3+ per area
	Students’s t-test
	Model:	t.test(Value ~ Condition, var.equal = TRUE, paired = FALSE, data = data_sub)
	Condition:	dissRO, iMG-dissRO							iMG-dissRO
	Value:	CCAS3+-cells area [exclduing iMG and BRN3+ cells]
Suppl. Figure 5b		Hoechst+ per area
	Students’s t-test
	Model:	t.test(Value ~ Condition, var.equal = TRUE, paired = FALSE, data = data_sub)
	Condition:	dissRO, iMG-dissRO							iMG-dissRO
	Value:	Hoechst+-cells area [exclduing iMG and BRN3+ cells]
Suppl. Figure 5c		OTX2+ per area
	Welch's t-test
	Model:	t.test(Value ~ Condition, var.equal = FALSE, paired = FALSE, data = data_sub)
	Condition:	dissRO, iMG-dissRO							iMG-dissRO
	Value:	OTX2+-cells area [exclduing iMG and BRN3+ cells]
Suppl. Figure 5f		Quantification of Hoechst+-fragments
	Welch's t-test
	Model:	t.test(Value~ Condition, data = data_sub)
	Condition:	dissRO, iMG-dissRO
	Value:	Hoechst+ fragments per area [mm2]
Supplementary Figure7
Suppl. Figure 7b		The effect of polyI:C on iMG morphology
I	Kruskal-Wallis test
	Model:	kruskal.test(Value ~ Condition, data = data_1)
	Condition:	CTRL, POLY(I:C)							iMG-dissRO
	Value:	Total branch Length
	Post-hoc comparisons	Dunn test
	Comparison	CTRL_4h-POLY_4h, CTRL_24h-POLY_24h
II	Kruskal-Wallis test
	Model:	kruskal.test(Value ~ Condition, data = data_1)
	Condition:	CTRL, POLY(I:C)							iMG-dissRO
	Value:	Number of end points
	Post-hoc comparisons	Dunn test
	Comparison	CTRL_4h-POLY_4h, CTRL_24h-POLY_24h
Supplementary Figure8
Suppl. Figure 8b		The effect of CCL2 on retinal cell proliferation (excluding iMG)
	One-way ANOVA
	Model:	model <- lm(Value~ Condition , data = data_1)
	Condition:	CTRL, 10 ng/ml CCL2, 20 ng/ml CCL2, 50 ng/ml CCL2							iMG-dissRO
	Value:	%KI67+/Hoechst+ cells							excluding iMG
Suppl. Figure8c		The effect of CCL2 on iMG proliferation
	Kruskal-Wallis test
	Model:	kruskal.test(Value ~ Condition, data = data_1)
	Condition:	CTRL, 10 ng/ml CCL2, 20 ng/ml CCL2, 50 ng/ml CCL2							iMG-dissRO
	Value:	%KI67+/iMG
Supplementary Figure9
Suppl. Figure 9a		Release of inflammatory mediators following Ibuprofen treatment in iMG-dissRO
	One-way ANOVA
	Model:	model<- lm(Value~ Condition , data = data_sub)
	Condition:	CTRL, POLY(I:C), POLY(I:C)+Ibu					iMG-dissRO		iMG-dissRO
	Value:	Pixel intensity relative to reference
	Subset	Target protein
	Post-hoc comparisons	Tukey’s test
	Comparison	CTRL-POLY, CTRL-POLY+IBU, POLY-POLY+IBU
	Kruskal-Wallis test
	Model:	kruskal.test(Value ~ Condition, data = data_1)
	Condition:	CTRL, POLY(I:C), POLY(I:C)+Ibu					iMG-dissRO
	Value:	Pixel intensity relative to reference
	Subset	Target protein
Supplementary Figure10
Suppl. Figure 10f		No effect on frequency
I	Kruskal-Wallis test
	Model:	kruskal.test(Value ~ Condition, data = data_1)
	Condition:	CTRL, POLY(I:C), POLY(I:C)+Ibu					iMG-dissRO
	Value:	Frequency [Hz] per cell of interest
	Subset	iMG-dissRO
II	Kruskal-Wallis test
	Model:	kruskal.test(Value ~ Condition, data = data_1)
	Condition:	CTRL, POLY(I:C), POLY(I:C)+Ibu					dissRO
	Value:	Frequency [Hz] per cell of interest
	Subset	dissRO
Supplementary Figure 11
Suppl. Figure 11c		TLR3 expression in hipsc derived astrocytes
	One-sample t-test
	Model:	t.test(data_1$Value, mu = 1, data=data_1, var.equal = TRUE, paired = FALSE, alternative = "two.sided")
	Condition:	CTRL, POLY(I:C)
	Value:	log2(Fold change of mRNA expression compared to control condition), CTRL=1

## Sheet: Figure1
Figure 1
Figure1h		total iMG per retinal cup
	Experimental_condition:	Age [weeks]
	Value:	total number of microglia in retinal cup
1. Test normality (subset for each experimental condition)
shapiro.test(data_subset$Value)
	p-value
WK9	0.2298	>0.05 - normally distributed
WK19	0.5267	>0.05 - normally distributed
2. Test for equal variances
leveneTest(Value ~ Condition,data = data1)
Levene's Test for Homogeneity of Variance (center = median)
	df	F value	Pr(>F)
group	1	3.4436	0.08467	>0.05 - equal variances
3.Student's t-test
t.test(Value ~ Condition, var.equal = TRUE, paired = FALSE, data = data1)
t	df	p-value
4.3028	14	0.0007296	***

## Sheet: Figure2
Figure 2
Figure 2b		Ganglion cell survival in RO
	Linear regression model
	Model:	lm(Value ~ Experimental_condition, data = Subset)
	Condition	Age
	Value:	%Brn3+ cells/ Hoechst+ cell
	summary(model)$r.squared
	0.590758
	cor.test(data_1$Condition, data_1$Value, method = c("pearson"))
	t = -6.7966		df = 32		p-value = 1.105e-07
	cor -0.7686079
Figure 2d		Retinal cell type ratios
	Condition	3D-RO, dissRO
	Value:	% Cell type+/Hoechst+ cells
	Subset	Marker
1. test for normailty (subset for marker and cell culture system)
shapiro.test(data_sub$Value)
2. Test for equl variances (subset for marker)
leveneTest(Value ~ Condition,data = data_sub)
3.Student's t-test (subset for marker)
t.test(Value ~ Condition, var.equal = TRUE, paired = FALSE, data = data_sub)
4. If data not normally distributed, wilcox-test (subset for marker)													5. Welch test
wilcox.test(data_sub$Value ~ data_sub$Condition, exact=TRUE, correct = FALSE)													t.test(Percentage ~ System, data = data_test)
		Shapiro		Levene	Student's t-test
Marker	Condition	W	p value		t	df	p-value
Brn3	2D	0.85534	0.06721	Df F value Pr(>F)	2.6167	16	0.0187	*
	3D	0.89165	0.2424	group 1 3.4018 0.08372 .
		Shapiro		Levene	Student's t-test
		W	p-value
PRKCA	2D	0.88371	0.1717	Df F value Pr(>F)	t	df	p-value
	3D	0.69393	0.001923	group 1 0.3677 0.5533	0.15631	15	0.8779	ns
		Shapiro		Levene	Wilcox-test
		W	p-value		W	p-value
CALB2	2D	0.77958	0.008182		66	0.4679		ns
	3D	0.91856	0.3069
		Shapiro		Levene	Student's t-test
		W	p-value	Df F value Pr(>F)										Welch Two Sample t-test
CALB1	2D	0.89054	0.2367	group 1 10.382 0.0057				***
	3D	0.92852	0.4674										data: Percentage by System
													t = 5.4815, df = 9.1212, p-value = 0.0003716
		Shapiro		Levene	Student's t-test
		W	p-value	Df F value Pr(>F)	t	df	p-value
OTX2	2D	0.97147	0.8791	group 1 2.3077 0.1418	1.3437	24	0.1916	ns
	3D	0.86449	0.06582
		Shapiro		Levene	Student's t-test									Welch Two Sample t-test
		W	p-value	Df F value Pr(>F)
RCVRN	2D	0.8851	0.1493	group 1 5.8095 0.02624 *				ns					data: Percentage by System
	3D	0.96558	0.8388										t = -0.062042, df = 12.967, p-value = 0.9515
Figure 2f		iMG control BRN3+- ganglion cell number
	Condition	dissRO, iMG-dissRO
	Value:	%BRN3+/Hoechst+-cells
1. test for normailty (subset for marker and cell culture system)
shapiro.test(data_sub$Value)
	W	p-value
dissRO	0.84584	0.01184	<0.05 - not normally distrubuted
iMGdissRO	0.874	0.03865	<0.05 - not normally distrubuted
2. As data not normally distributed, wilcox-test (subset for marker)
wilcox.test(data_1$Value ~ data_1$Condition, exact=TRUE, correct = FALSE)
W	p-value
69	0.04478	*

## Sheet: Figure3
Figure 3
Figure 3b		TLR3 in preMG
	Condition:	CTRL, POLY(I:C)
	Value:	log2(Fold change mRNA expression compared to control)
1. test for normality (subset for condition)
shapiro.test(data_sub$Value)
	W	p-value
POY(I:C)	0.93756	0.6487	>0.05 - normally distributed
2. One-sample t-test (subset for poly(I:C) only)
one-sample T-test to investigate whether poly(I:C) condition is significantly different from a value of 1 which represents the untreated control of the respective experimental repetition
t.test(data_sub$Fold_change, mu = 1, data=data_sub, var.equal = TRUE, paired = FALSE, alternative = "two.sided")
t	df	p-value
13.513	4	0.0001736	***
Figure 3c		iMG surveillance index
	Condition:	CTRL, POLY(I:C)
	Value:	Normalized surveillance index			iMG-dissRO
1. test for normailty (subset for condition)
shapiro.test(data_sub$Value)
	W	p-value
CTRL	0.98576	0.451	>0.05 - normally distributed
POLY(IC)	0.74348	4.256e-11	<0.05- not normally distributed
2. As data is not normally distributed, wilcox-test
wilcox.test(data_1$Value ~ data_1$Condition, exact=TRUE, correct = FALSE)
W	p-value
4670	0.01803	*
Figure 3d		iMG surface area
	Condition:	CTRL, POLY(I:C)			iMG-dissRO
	Value:	iMG surface area
	Subset	4h, 24
1. test for normailty (subset for condition)
shapiro.test(data_sub$Value)
	W	p-value
CTRL_4h	0.96295	7.282e-05	<0.05- not normally distributed
POLY_4h	0.94295	2.102e-05	<0.05- not normally distributed
CTRL_24h	0.91156	2.5e-10	<0.05- not normally distributed
POLY_24h	0.94531	8.764e-06	<0.05- not normally distributed
2. As data not normally distributed, wilcox-test
wilcox.test(data_1$Value ~ data_1$Condition, exact=TRUE, correct = FALSE)
W	p-value
9045	2.2e-16	***
Figure 3f		iMG engulfing GC
	Experimental_condition:	Condition(CTRL, POLY(I:C))			iMG-dissRO
	Value:	% iMG phagocytose ganglion cell
1. test for normailty (subset for condition)
shapiro.test(data_sub$Value)
	W	p-value
CTRL	0.91015	0.02311	<0.05- not normally distributed
POLY(IC)	0.87274	0.008901	<0.05- not normally distributed
2. As data not normally distributed, wilcox-test
wilcox.test(data_1$Value ~ data_1$Condition, exact=TRUE, correct = FALSE)
W	p-value
121.5	0.6996	ns
Figure 3g		GC density
	Experimental_condition:	CTRL, POLY(I:C)			iMG-dissRO
	Value:	%BRN3+-cell/Hoechst+-cells = % GC
1. test for normailty (subset for condition)
shapiro.test(data_sub$Value)
	W	p-value
CTRL	0.84584	0.01184	<0.05- not normally distributed
POLY(IC)	0.94531	0.8324	>0.05 - normally distributed
2. As data not normally distributed, Kruskal-Wallis rank sum test
kruskal.test(Value ~ Condition, data = data_1)
Chi-squared	df	p-value
73.215	3	8.74e-16	***
3. Pairwise comparison Dunn's test
dunnTest(Value ~ Condition, data = data, method="bh")
Comparison Z P.unadj P.adj
1 CTRL_24h - CTRL_4h -1.4363630 1.508991e-01 1.810789e-01
2 CTRL_24h - POLY_24h -8.2086522 2.236851e-16 1.342111e-15							1.34211e-15	***
3 CTRL_4h - POLY_24h -6.5769080 4.803317e-11 1.440995e-10
4 CTRL_24h - POLY_4h -2.0497793 4.038597e-02 6.057895e-02
5 CTRL_4h - POLY_4h -0.7136004 4.754743e-01 4.754743e-01							0.475474	ns
6 POLY_24h - POLY_4h 5.3962597 6.804444e-08 1.360889e-07
Figure 3i		iMG- ganglion cell proximity
	Condition:	CTRL, POLY(I:C)			iMG-dissRO
	Value:	%GC within 5 um to iMG
1. test for normailty (subset for condition)
shapiro.test(data_sub$Value)
	W	p-value
CTRL	0.91015	0.1361	>0.05 - normally distributed				>0.05 - normally distributed
POLY(IC)	0.87274	0.03702	<0.05- not normally distributed
2. As data not normally distributed, wilcox-test
wilcox.test(data_1$Value ~ data_1$Condition, exact=TRUE, correct = FALSE)
W	p-value
86	0.3951	ns

## Sheet: Figure4
Figure 4
Figure 4b		Control versus poly(I:C)
	Condition:	CTRL, POLY(I:C)			iMG-dissRO
	Value:	Fold change of relative pixel value normalized to reference- compared to control for each candidate
	Subset	Target protein
1. Test for normailty (subset for condition)
one-sample T-test to investigate whether poly(I:C) condition is significantly different from a value of 0 which represents the untreated control of the respective experimental repetition
shapiro.test(data_sub$Value)
>0.05 - normally distributed
<0.05- not normally distributed
2. One-sample t-test (subset for poly(I:C) only)
t.test(data_sub$Value, mu = 0, data=data_sub, var.equal = TRUE, paired = FALSE, alternative = "two.sided")
	Shapiro		T.test
	W	p value	t	df	p-value
CCL1	0.96363	0.6335	1.108	2	0.3833	ns
CCL2	0.95476	0.5907	43.73	2	0.0005225	***
CCL5	0.85398	0.2512	1.3457	2	0.3107	ns
CXCL1	0.97646	0.7058	6.5875	2	0.02228	*
CXCl10	0.9125	0.4265	7.1524	2	0.01899	*
CXCL11	0.99014	0.8101	2.7355	2	0.1117	ns
CXCL12	0.98343	0.7534	1.7706	2	0.2186	ns
ICAM1	0.97963	0.7265	2.9101	2	0.1006	ns
IL10	0.89401	0.3667	1.9633	2	0.1886	ns
IL13	0.98369	0.7555	0.98174	2	0.4297	ns
IL18	0.98183	0.7418	-0.26956	2	0.8128	ns
IL1ra	0.94331	0.5408	7.0701	2	0.01942	*
IL6	0.89594	0.3727	22.147	2	0.002033	**
IL8	0.9867	0.7792	9.0099	2	0.0121	*
MIF	0.98648	0.7774	3.1428	2	0.08807	ns
MIP	0.8335	0.1973	9.1803	2	0.01166	*
SerpinE1	0.93916	0.524	2.6476	2	0.1179	ns
TNF	1	0.9962	4.9632	2	0.03828	*
2. As data is not normally distributed, wilcox-test
wilcox.test(data_1$Value ~ data_1$Condition, exact=TRUE, correct = FALSE)
				W	p-value
Il21	0.75	< 2.2e-16		3	0.505			ns
Figure 4d		iMG proliferation
	Experimental_condition:	CTRL, POLY(I:C)			iMG-dissRO
	Value:	%KI67+/iMG
1. Test normality (subset for each experimental condition)
shapiro.test(data_subset$Value)
	p-value
CTRL	0.2427	>0.05 - normally distributed
POLY(I:C)	0.003828	<0.05 - normally distributed
2. As data is not normally distributed, wilcox-test
wilcox.test(data_1$Value ~ data_1$Condition, exact=TRUE, correct = FALSE)
W	p-value
205	4.9e-07	***
Figure 4e		iMG density
	Condition:	CTRL, POLY(I:C)			iMG-dissRO
	Value:	total number of iMG per area [mm2]
1. Test normality (subset for each experimental condition)
shapiro.test(data_subset$Value)
	p-value
CTRL	0.5679	>0.05 - normally distributed
POLY(I:C)	0.1857	>0.05 - normally distributed
2. Test for equal variances
leveneTest(Value ~ Condition,data = data1)
	Df1	F value	Pr(>F)
group	1	0.0256	0.874
3. Two sample t-test
t.test(Value ~ Condition, var.equal = TRUE, paired = FALSE, data = data1)
t	df	p-value
-0.027747	27	0.9781	ns
Figure 4g		Proliferation rate of retinal cells (excluding iMG)
	Condition:	CTRL, POLY(I:C)			iMG-dissRO
	Value:	%KI67+/Hoechst+ cells			excluding iMG
1. Test normality (subset for each experimental condition)
shapiro.test(data_subset$Value)
	W	p-value
CTRL	0.95113	0.5424	>0.05 - normally distributed
POLY(I:C)	0.92093	0.2268	>0.05 - normally distributed
2. Test for equal variances
leveneTest(Value ~ Condition,data = data1)
	Df1	F value	Pr(>F)
group	1	0.3317	0.5694
3. Two sample t-test
t.test(Value ~ Condition, var.equal = TRUE, paired = FALSE, data = data1)
t	df	p-value
-3.2089	27	0.003422	**
Figure 4i		Retinal cell proliferation (excluding iMG) in iMG-RO
	Experimental_condition:	CTRL, POLY(I:C)							iMG-RO
	Value:	%KI67+/Hoechst+ cells							excluding iMG
1. Test for normailty (subset for condition)
shapiro.test(data_sub$Value)
	W	p-value
CTRL	0.92439	0.2246	>0.05 - normally distributed
POLY	0.95708	0.5465	>0.05 - normally distributed
2. Test for equal variances
leveneTest(Value ~ Condition,data = data1)
	df	F value	Pr(>F)
	1	2.1513	0.1525	ns
3. Two sample t-test
t.test(Value ~ Condition, var.equal = TRUE, paired = FALSE, data = data1)
t	df	p-value
-2.1202,	31	0.04209	*
Figure 4j		Proliferation rate of retinal cells in the absence of microglia
	Condition:	CTRL, POLY(I:C)			dissRO
	Value:	%KI67+/Hoechst+ cells
1. Test normality (subset for each experimental condition)
shapiro.test(data_subset$Value)
	W	p-value
CTRL	0.97096	0.8892	>0.05 - normally distributed
POLY(I:C)	0.96918	0.8457	>0.05 - normally distributed
2. Test for equal variances
leveneTest(Value ~ Condition,data = data1)
	Df1	F value	Pr(>F)
group	1	0.837	0.3684
3. Two sample t-test
t.test(Value ~ Condition, var.equal = TRUE, paired = FALSE, data = data1)
t	df	p-value
1.888	27	0.06981	ns
Figure 4k		Proliferation rate of retinal cells in the absence of microglia
	Condition:	CTRL, POLY(I:C)			3D-RO
	Value:	%KI67+/Hoechst+ cells
1. Test normality (subset for each experimental condition)
shapiro.test(data_subset$Value)
	W	p-value
CTRL	0.91611	0.1103	>0.05 - normally distributed
POLY(I:C)	0.94015	0.2653	>0.05 - normally distributed
2. Test for equal variances
leveneTest(Value ~ Condition,data = data1)
	Df1	F value	Pr(>F)
group	1	1.6034	0.2138
3. Two sample t-test
t.test(Value ~ Condition, var.equal = TRUE, paired = FALSE, data = data1)
t	df	p-value
-0.55843	35	0.5801	ns

## Sheet: Figure5
Figure 5
Figure5b		PGE2 release
	Condition:	CTRL, POLY(I:C), POLY(I:C)+Ibu					iMG-dissRO
	Value:	PHE2 [pg/ml]
1. Test normality (subset for each experimental condition)
shapiro.test(data_subset$Value)
	W	p-value
CTRL	0.89644	0.3905	>0.05 - normally distributed
POLY(I:C)	0.81958	0.1159	>0.05 - normally distributed
POLY(I:C)+IBU	0.81958	0.1159	>0.05 - normally distributed
2. Test for equal variances
leveneTest(Value ~ Condition,data = data1)
	df	F value	Pr(>F)
group	2	1.087	0.3682
3. One-way ANOVA
lm(Value~ Condition , data = data_1)
	Sum.Sq	Df	F.value	Pr..F.
(Intercept)	363150	1	916.162	1.05944e-12
Condition	9513.5	2	12.0004	0.00137154
Residuals	4756.58	12	#N/A	#N/A
Residual standard error: 19.91 on 12 degrees of freedom
Multiple R-squared: 0.6667,	Adjusted R-squared: 0.6111
F-statistic: 12 on 2 and 12 DF, p-value: 0.001372
4. Tukey’s post-hoc comparisons
posthoc <- glht(model, linfct = mcp(Condition = "Tukey"))
	Estimate	Std. Error	t value	Pr(>|t|)
MAR_POLY - MAR_CTRL	60.5599	12.5918	4.80948	0.00123307	**
MAR_POLYIBU - MAR_CTRL	20.11	12.5918	1.59707	0.284157	n.s
MAR_POLYIBU - MAR_POLY	-40.4499	12.5918	-3.21241	0.0188307	*
Figure5c		PGE2 release
	Condition:	CTRL, POLY(I:C), POLY(I:C)+Ibu					iMG-RO
	Value:	PHE2 [pg/ml]
1. Test normality (subset for each experimental condition)
shapiro.test(data_subset$Value)
	W	p-value
CTRL	0.8119	0.101	>0.05 - normally distributed
POLY(I:C)	0.68548	0.006709	>0.05 - NOT normally distributed
POLY(I:C)+IBU	0.84993	0.1943	>0.05 - normally distributed
2. As data not normally distributed, Kruskal-Wallis rank sum test
kruskal.test(Value ~ Condition, data = data_1)
Chi-squared	df	p-value
57.514,	6.2245	0.0445
3. Pairwise comparison Dunn's test
dunnTest(Value ~ Condition, data = data, method="bh")
Comparison	z	p.unadjusted		p.adjust
CTRL-POLY	-2.34183	0.0191894		0.0575682	ns
CTRL-POLYIBU	-0.425787	0.670263		0.670263	ns
POLY-POLYIBU	1.91604	0.0553596		0.0830393	ns
Figure5d		TNF release
	Condition:	CTRL, POLY(I:C), POLY(I:C)+Ibu					iMG-dissRO
	Value:	TNF pixel intensity relative to reference
	Subset	Target protein (TNF)
1. Test normality (subset for each experimental condition)
shapiro.test(data_subset$Value)
2. Test for equal variances
leveneTest(Value ~ Condition,data = data_sub)
3. One-way ANOVA
model<- lm(Value~ Condition , data = data_sub)
4. Tukey’s post-hoc comparisons
glht(model, linfct = mcp(Condition = "Tukey"))
Subset		1. Shapiro-Wilk test					2. Levene's Test				3. One-way ANOVA							4. Tukey’s post-hoc comparisons
		W	p-value				df	F value	p-value			Sum.Sq	Df	F.value	Pr..F.				Estimate	Std. Error	t value	Pr(>|t|)
TNF	CTRL	x-values identical					2	1.996	0.2165		(Intercept)	0.00068714	1	24.3089	0.00262915			MAR_POLY - MAR_CTRL	0.00619879	0.00434105	1.42795	0.386114	n.s
	POLY	1	0.9962	>0.05 - normally distributed							Condition	0.000629883	2	11.1417	0.00954691			MAR_POLYIBU - MAR_CTRL	0.0200146	0.00434105	4.61054	0.00919334	**
	POLYIBU	0.94073	0.5303	>0.05 - normally distributed							Residuals	0.000169602	6	#N/A	#N/A			MAR_POLYIBU - MAR_POLY	0.0138158	0.00434105	3.18259	0.0432526	*
											p-value: 0.009547
Figure 5e		iMG surveillance index
	Condition:	CTRL, POLY(I:C), POLY(I:C)+Ibu					iMG-dissRO
	Value:	Normalized surveillance index
1. test for normailty (subset for condition)
shapiro.test(data_sub$Value)
	W	p-value
CTRL	0.98576	0.451	>0.05 - normally distributed
POLY(I:C)	0.74348	4.256e-11	<0.05- not normally distributed
POLY+IBU	0.96273	0.001704	<0.05- not normally distributed
2. As data not normally distributed, Kruskal-Wallis rank sum test
kruskal.test(Value ~ Condition, data = data_1)
Chi-squared	df	p-value
57.514,	2	3.243e-13
3. Pairwise comparison Dunn's test
dunnTest(Value ~ Condition, data = data, method="bh")
Comparison	z	p.unadjusted		p.adjust
CTRL-POLY	1.135581 2.561319e-01			0.256132	ns
CTRL-POLYIBU	7.061508 1.647054e-12			4.94116e-12	***
POLY-POLYIBU	5.925927 3.105411e-09			4.65812e-09	***
Figure 5g		iMG surface area
	Condition:	CTRL, POLY(I:C), POLY(I:C)+Ibu					iMG-dissRO
	Value:	iMG surface area
1. test for normailty (subset for condition)
shapiro.test(data_sub$Value)
	W	p-value
CTRL	0.91156	2.5e-10	<0.05- not normally distributed
POLY(I:C)	0.94531	8.764e-06	<0.05- not normally distributed
POLY+IBU	0.8944	2.079e-11	<0.05- not normally distributed
2. As data not normally distributed, Kruskal-Wallis rank sum test
kruskal.test(Value ~ Condition, data = data_1)
Chi-squared	df	p-value
103.53	2	< 2.2e-16
3. Pairwise comparison Dunn's test
dunnTest(Value ~ Condition, data = data, method="bh")
Comparison	z	p.unadjusted	p.adjust
CTRL-POLY	-8.301680 1.026497e-16		1.53975e-16	***
CTRL-POLYIBU	1.50451	0.13245	0.13245	ns
POLY-POLYIBU	9.64197	5.31606e-22	1.59482e-21	***
Figure 5i		Retinal cell differentiaion rate
	Condition:	CTRL, POLY(I:C), POLY(I:C)+Ibu					iMG-dissRO
	Value:	%KI67+/Hoechst+ cells					excluding iMG
1. Test normality (subset for each experimental condition)
shapiro.test(data_subset$Value)
	W	p-value
CTRL	0.95113	0.5424	>0.05 - normally distributed
POLY(I:C)	0.92093	0.2268	>0.05 - normally distributed
POLY+IBU	0.95434	0.4972	>0.05 - normally distributed
2. Test for equal variances
leveneTest(Value ~ Condition,data = data1)
	df	F value	Pr(>F)
group	1	0.2005	0.8189
3. One-way ANOVA
lm(Value~ Condition , data = data_1)
	Sum.Sq	Df	F.value	Pr..F.
(Intercept)	46900.7	1	1544.83	2.90623e-39
Condition	221.076	2	3.64093	0.0334059
Residuals	1517.99	50	#N/A	#N/A
Residual standard error: 5.51 on 50 degrees of freedom
Multiple R-squared: 0.1271,	Adjusted R-squared: 0.09221
F-statistic: 3.641 on 2 and 50 DF, p-value: 0.03341
4. Tukey’s post-hoc comparisons
posthoc <- glht(model, linfct = mcp(Condition = "Tukey"))
	Estimate	Std. Error	t value	Pr(>|t|)
CTRL-POLY	4.62589	1.86347	2.48241	0.0427675	*
CTRL-POLYIBU	0.555905	1.83666	0.302672	0.950802	n.s
POLY-POLYIBU	-4.06999	1.86347	-2.18409	0.0837638	n.s
Figure 5j		Fold change retinal cell prolferation rate
	Condition:	CTRL, POLY(I:C), POLY(I:C)+Ibu								iMG-dissRO
	Value:	Fold change of median(%KI67+/Hoechst+ cells per biological relicate) compared to respective median of the control of the biological replicte								excluding iMG
1. Test normality (subset for each experimental condition)
shapiro.test(data_subset$Value_norm)
	W	p-value
CTRL
POLY(I:C)	0.94054	0.6697	>0.05 - normally distributed
POLY+IBU	0.80833	0.09458	>0.05 - normally distributed
2. Test for equal variances
leveneTest(Value ~ Condition,data = data1)
	df	F value	Pr(>F)
group	2	2.0586	0.1704
3. One sample t-test to compare to control = 1
subset	Condition
t.test(data_test$Value_norm, mu = 1, alternative = "two.sided")
	t	df	p-value
POLY	3.5621	4	0.02354		*
POLYIBU	1.173	4	0.3059		ns
4. Students t-test to compare poly(I:C) and poly(I:C)+Ibu
t	df	p-value
0.98426	8	0.3538	ns
Figure 5l		Retinal cell differentiaion in iMG-RO
	Condition:	CTRL, POLY(I:C), POLY(I:C)+Ibu					iMG-RO
	Value:	%KI67+/Hoechst+ cells
1. Test for normailty (subset for condition)
shapiro.test(data_sub$Value)
	W	p-value
CTRL	0.92439	0.2246	>0.05 - normally distributed
POLY	0.95708	0.5465	>0.05 - normally distributed
POLYIBU	0.88346	0.02043	<0.05 - not normally distributed
2. As data not normally distributed, Kruskal-Wallis rank sum test
kruskal.test(Value ~ Condition, data = data_1)
Chi-squared	df	p-value
3.8721	2	0.1443	ns
Figure 5m		The effect of Ibuprofen on the retinal proliferation rate
	Condition:	CTRL, Ibuprofen					iMG-dissRO
	Value:	%KI67+/Hoechst+ cells					excluding iMG
1. Test normality (subset for each experimental condition)
shapiro.test(data_subset$Value)
	W	p-value
CTRL	0.96108	0.7112	>0.05 - normally distributed
IBU	0.93988	0.2885	>0.05 - normally distributed
2. Test for equal variances
leveneTest(Value ~ Condition,data = data1)
	df	F value	Pr(>F)
group	1	0.3613	0.5522
3.Student's t-test
t.test(Value ~ Condition, var.equal = TRUE, paired = FALSE, data = data_1)
	t	df	p-value
	1.3953	31	0.1728	ns

## Sheet: Figure6
Figure6
Figure 6b		Presynaptic puncta
I	Condition:	dissRO, iMG-dissRO
	Value:	VGLUT1 puncta per 10 um MAP2
1. test for normailty (subset for condition)
shapiro.test(data_sub$Value)
	W	p-value
dissRO	0.92354	0.007031	<0.05- not normally distributed
iMGdissRO	0.89618	0.0008322	<0.05- not normally distributed
2. As data is not normally distributed, wilcox-test (subset for marker)
wilcox.test(data_sub$Value ~ data_sub$Condition, exact=TRUE, correct = FALSE)
W	p-value
745	0.08878	ns
Figure 6c		postsynaptic puncta
I	Condition:	dissRO, iMG-dissRO
	Value:	PSD95 puncta per 10 um MAP2
1. test for normailty (subset for condition)
shapiro.test(data_sub$Value)
	W	p-value
dissRO	0.94403	0.03621	<0.05- not normally distributed
iMGdissRO	0.9246	0.006806	<0.05- not normally distributed
2. As data is not normally distributed, wilcox-test (subset for marker)
wilcox.test(data_sub$Value ~ data_sub$Condition, exact=TRUE, correct = FALSE)
W	p-value
839.5	0.3659	ns
Figure 6d		active synapses
I	Condition:	dissRO, iMG-dissRO
	Value:	VGLUT1/PSD95 puncta per 10 um MAP2
1. test for normailty (subset for condition)
shapiro.test(data_sub$Value)
	W	p-value
dissRO	0.86623	0.0001374	<0.05- not normally distributed
iMGdissRO	0.85346	5.356e-05	<0.05- not normally distributed
2. As data is not normally distributed, wilcox-test (subset for marker)
wilcox.test(data_sub$Value ~ data_sub$Condition, exact=TRUE, correct = FALSE)
W	p-value
962	0.8919	ns
Figure 6h		iMG do not impact calcium activity
I	Condition:	dissRO, iMG-dissRO
	Value:	Frequency [Hz] per cell of interest
	Subset	CTRL
1. test for normailty (subset for condition)
shapiro.test(data_sub$Value)
	W	p-value
dissRO	0.71868	1.908e-15	<0.05- not normally distributed
iMGdissRO	0.84923	3.048e-10	<0.05- not normally distributed
2. As data is not normally distributed, wilcox-test (subset for marker)
wilcox.test(data_sub$Value ~ data_sub$Condition, exact=TRUE, correct = FALSE)
W	p-value
8806.5	0.2188	ns
II	Condition:	dissRO, iMG-dissRO
	Value:	Mean peak amplitude (F/F0) per cell of interest
	Subset	CTRL
1. Test for normailty (subset for condition)
shapiro.test(data_sub$Value)
	W	p-value
dissRO	0.59787	2.2e-16	<0.05- not normally distributed
iMGdissRO	0.7029	6.062e-15	<0.05- not normally distributed
2. As data is not normally distributed, wilcox-test (subset for marker)
wilcox.test(data_sub$Value ~ data_sub$Condition, exact=TRUE, correct = FALSE)
W	p-value
9172	0.4962	ns
Figure 6i		TTX abolishes transients
I	Condition:	Baseline, TTX
	Value:	Frequency [Hz] per cell of interest
	Subset I	dissRO
	Subset II	Baseline	as TTX = 0
1. Test for normailty (subset for condition)
shapiro.test(data_sub$Value)
	W	p-value
baseline	0.61818	3.406e-15	<0.05- not normally distributed
2. As data is not normally distribbuted, comaprison to Value=0 --> One-Sample Wilcoxon Signed Rank Test
wilcox.test(data_sub$Value, mu = 0, alternative = "two.sided")
V	p-value
1431	2.235e-10	***
II	Condition:	Baseline, TTX
	Value:	Frequency [Hz] per cell of interest
	Subset I	iMGdissRO
	Subset II	Baseline	as TTX = 0
1. Test for normailty (subset for condition)
shapiro.test(data_sub$Value)
	W	p-value
baseline	0.61734	2.235e-10	<0.05- not normally distributed
2. As data is not normally distribbuted, comaprison to Value=0 --> One-Sample Wilcoxon Signed Rank Test
wilcox.test(data_sub$Value, mu = 0, alternative = "two.sided")
V	p-value
253	4.168e-05	***
Figure 6j		Glutamatergic blockers
I	Condition:	Baseline, Blocker
	Value:	Frequency [Hz] per cell of interest
	Subset I	iMGdissRO
1. Test for normailty (subset for condition)
shapiro.test(data_sub$Value)
	W	p-value
baseline	0.60868	4.821e-08	<0.05- not normally distributed
Blocker	0.54187	7.543e-09	<0.05- not normally distributed
2. As data is not normally distributed, wilcox-test
wilcox.test(data_sub$Value ~ data_1$Condition, exact=TRUE, correct = FALSE)
W	p-value
620	0.1424	ns
II	Condition:	Baseline, Blocker
	Value:	Frequency [Hz] per cell of interest
	Subset I	dissRO
1. Test for normailty (subset for condition)
shapiro.test(data_sub$Value)
	W	p-value
baseline	0.769	1.03e-06	<0.05- not normally distributed
Blocker	0.68833	3.731e-08	<0.05- not normally distributed
2. As data is not normally distributed, wilcox-test
wilcox.test(data_sub$Value ~ data_1$Condition, exact=TRUE, correct = FALSE)
W	p-value
1183.5	0.006792	**
Figure 6k		EGTA abolishes transients
	Condition:	Baseline, EGTA					iMG-dissRO
	Value:	Frequency [Hz] per cell of interest
	Subset	Baseline
		EGTA = 0
1. Test for normailty (subset for condition)
shapiro.test(data_sub$Value)
	W	p-value
baseline	0.66084	2.347e-08	<0.05- not normally distributed
2. As data is not normally distribbuted, comaprison to Value=0 --> One-Sample Wilcoxon Signed Rank Test
wilcox.test(data_sub$Value, mu = 0, alternative = "two.sided")
V	p-value
210	9.225e-05	***
Figure 6l		Modulation of the calcium peak amplitude in iMG-dissRO
	Condition:	CTRL, POLY(I:C), POLY(I:C)+Ibu
	Value:	Mean peak amplitude (F/F0) per cell of interest
	Subset	iMG-dissRO
1. Test for normailty (subset for condition)
shapiro.test(data_sub$Value)
	W	p-value
CTRL	0.7029	6.062e-15	<0.05- not normally distributed
POLY(I:C)	0.73058	1.594e-12	<0.05- not normally distributed
POLY(I:C)+IBU	0.45438	< 2.2e-16	<0.05- not normally distributed
2. As data not normally distributed, Kruskal-Wallis rank sum test
kruskal.test(Value ~ Condition, data = data_1)
Chi-squared	df	p-value
19.979	2	4.587e-05
3. Pairwise comparison Dunn's test
dunnTest(Value ~ Condition, data = data, method="bh")
Comparison	z	p.unadjusted		p.adjust
CTRL-POLY	-4.01077	6.05203e-05		0.000181561	***
CTRL-POLYIBU	-0.0287759	0.977043		0.977043	ns
POLY-POLYIBU	3.80694	0.000140698		0.000211048	***
Figure 6m		Modulation of the calcium peak amplitude dissRO
	Condition:	CTRL, POLY(I:C), POLY(I:C)+Ibu
	Value:	Mean peak amplitude (F/F0) per cell of interest
	Subset	dissRO
1. Test for normailty (subset for condition)
shapiro.test(data_sub$Value)
	W	p-value
CTRL	0.59787	< 2.2e-16	<0.05- not normally distributed
POLY(I:C)	0.59616	< 2.2e-16	<0.05- not normally distributed
POLY(I:C)+IBU	0.82523	4.097e-09	<0.05- not normally distributed
2. As data not normally distributed, Kruskal-Wallis rank sum test
kruskal.test(Value ~ Condition, data = data_1)
Chi-squared	df	p-value
24.749	2	4.225e-06
3. Pairwise comparison Dunn's test
dunnTest(Value ~ Condition, data = data, method="bh")
Comparison	z	p.unadjusted		p.adjust
CTRL-POLY	-3.72548	0.000194942		0.000292413	***
CTRL-POLYIBU	-4.56891	4.90258e-06		1.47077e-05	***
POLY-POLYIBU	-1.14616	0.251728		0.251728	ns
Figure 6n		Glutamategic modulation of poly(I:C) treated cultures
	Condition:	iMG-dissRO
	Value:	Frequency [Hz] per cell of interest
	Subset	POLY
1. test for normailty (subset for condition)
shapiro.test(data_sub$Value)
	W	p-value
POLY(I:C)	0.84716	1.558e-12	<0.05- not normally distributed
POLY_blocker	0.81146	4.558e-14	<0.05- not normally distributed
2. As data is not normally distributed, wilcox-test (subset for marker)
wilcox.test(data_sub$Value ~ data_sub$Condition, exact=TRUE, correct = FALSE)
W	p-value
20512	7.849e-05	***
	Condition:	iMG-dissRO
	Value:	Mean peak amplitude (F/F0) per cell of interest
	Subset	POLY
1. Test for normailty (subset for condition)
shapiro.test(data_sub$Value)
	W	p-value
POLY(I:C)	0.77128	1.446e-15	<0.05- not normally distributed
POLY_blocker	0.73452	< 2.2e-16	<0.05- not normally distributed
2. As data is not normally distributed, wilcox-test (subset for marker)
wilcox.test(data_sub$Value ~ data_sub$Condition, exact=TRUE, correct = FALSE)
W	p-value
17261	0.4856	ns

## Sheet: Figure7
Figure7
Figure7a		PTGS1 expression in 3D-RO
	Condition:	3D-RO, 3D-iMG-RO
	Value:	ddCq values
1. test for normailty (subset for condition)
shapiro.test(data_sub$Value)
	W	p-value
3D-RO	0.96296	0.8285	>0.05 normally distributed
3D-iMG-RO	0.98886	0.9756	>0.05 normally distributed
2. Test for equal variances
leveneTest(Value ~ Condition,data = data1)
	df	F value	Pr(>F)
group	1	0.063	0.8081
3. Two sample t-test
t.test(Value ~ Condition, var.equal = TRUE, paired = FALSE, data = data1)
t	df	p-value
2.4026	27	0.043	*
Figure7b		PTGS2 expression in 3D-RO
	Condition:	3D-RO, 3D-iMG-RO
	Value:	ddCq values
1. test for normailty (subset for condition)
shapiro.test(data_sub$Value)
	W	p-value
3D-RO	0.92666	0.5738	>0.05 normally distributed
3D-iMG-RO	0.89079	0.3611	>0.05 normally distributed
2. Test for equal variances
leveneTest(Value ~ Condition,data = data1)
	df	F value	Pr(>F)
group	1	0.2129	0.6568
3. Two sample t-test
t.test(Value ~ Condition, var.equal = TRUE, paired = FALSE, data = data1)
t	df	p-value
0.49176	8	0.6361	ns
Figure7c		PTGS1 and PTGS2 expression in preMG
	Condition:	Gene of interest (PTGS1, PTGS2)						pre MG
	Value:	ddCq values
1. test for normailty (subset for condition)
shapiro.test(data_sub$Value)
	W	p-value
PTGS1	0.81944	0.1419	>0.05 normally distributed
PTGS2	0.92604	0.5713	>0.05 normally distributed
2. Test for equal variances
leveneTest(Value ~ Condition,data = data1)
	df	F value	Pr(>F)
group	1	0.1972	0.6725
3. Two sample t-test
t.test(Value ~ Condition, var.equal = TRUE, paired = FALSE, data = data1)
t	df	p-value
8.773	6	0.0001216	***
Figure7d		The effect of poly(I:C) stimulation on the expression of PTGS1 and PTGS2 in preMG
I	Experimental_condition:	CTRL, POLY(I:C), POLY(I:C)+IBU						pre MG
	Value:	ddCq values
	Subset	PTGS1
1. test for normailty (subset for condition)
shapiro.test(data_sub$Value)
	W	p-value
CTRL	0.91753	0.5141	>0.05 normally distributed
POLY(I:C)	0.96185	0.8208	>0.05 normally distributed
POLY(I:C)+IBU	0.88144	0.3159	>0.05 normally distributed
2. Test for equal variances
leveneTest(Value ~ Condition,data = data_sub)
	Df1	F value	Pr(>F)
group	2	0.4007	0.6785
3. One-way ANOVA
lm(Value~ Condition , data = data_1)
Estimate Std. Error t value Pr(>|t|)
(Intercept) -6.55889 0.35068 -18.703 3.05e-10 ***
Condition1 0.79889 0.49594 1.611 0.133
Condition2 0.04889 0.49594 0.099 0.923
Residual standard error: 1.358 on 12 degrees of freedom
Multiple R-squared: 0.2349,	Adjusted R-squared: 0.1074
F-statistic: 1.842 on 2 and 12 DF, p-value: 0.2006					ns
II	Experimental_condition:	CTRL, POLY(I:C), POLY(I:C)+IBU						pre MG
	Value:	ddCq values
	Subset	PTGS2
1. test for normailty (subset for condition)
shapiro.test(data_sub$Value)
	W	p-value
CTRL	0.92604	0.5713	>0.05 normally distributed
POLY(I:C)	0.99174	0.9662	>0.05 normally distributed
POLY(I:C)+IBU	0.80241	0.1203	>0.05 normally distributed
2. Test for equal variances
leveneTest(Value ~ Condition,data = data_sub)
	df	F value	Pr(>F)
group	2	0.7411	0.5067
3. One-way ANOVA
lm(Value~ Condition , data = data_1)
Estimate Std. Error t value Pr(>|t|)
(Intercept) -10.48532 0.28966 -36.199 3.72e-10 ***
Condition1 0.07449 0.39927 0.187 0.857
Condition2 0.16241 0.39927 0.407 0.695
esidual standard error: 0.9519 on 8 degrees of freedom
Multiple R-squared: 0.03859,	Adjusted R-squared: -0.2018
F-statistic: 0.1605 on 2 and 8 DF, p-value: 0.8544					ns
Figure7e		The effect of poly(I:C) stimulation on the expression of PTGS1 and PTGS2 in 3D-retinal organoids
	Condition:	CTRL, POLY(I:C), POLY(I:C)+IBU						iMG-RO
	Value:	ddCq values
	Subset	PTGS1
1. Test for normailty (subset for condition)
shapiro.test(data_sub$Value)
	W	p-value
CTRL	0.98886	0.9756	>0.05 normally distributed
POLY(I:C)	0.83378	0.1484	>0.05 normally distributed
POLY(I:C)+IBU	0.97729	0.9196	>0.05 normally distributed
2. Test for equal variances
leveneTest(Value ~ Condition,data = data_sub)
	df	F value	Pr(>F)
group	2	0.6759	0.527
3. One-way ANOVA
lm(Value~ Condition , data = data_1)
Estimate Std. Error t value Pr(>|t|)
Estimate Std. Error t value Pr(>|t|)
(Intercept) -10.7099 0.2867 -37.355 8.7e-14 ***
Condition1 -0.2884 0.4055 -0.711 0.490
Residual standard error: 1.11 on 12 degrees of freedom
Multiple R-squared: 0.1273,	Adjusted R-squared: -0.01817
F-statistic: 0.8751 on 2 and 12 DF, p-value: 0.4418					ns
II	Condition:	CTRL, POLY(I:C), POLY(I:C)+IBU					3D-iMG-RO
	Value:	ddCq values
	Subset	PTGS2
1. Test for normailty (subset for condition)
shapiro.test(data_sub$Value)
	W	p-value
CTRL	0.89079	0.3611	>0.05 normally distributed
POLY(I:C)	0.87544	0.2891	>0.05 normally distributed
POLY(I:C)+IBU	0.95015	0.7383	>0.05 normally distributed
2. Test for equal variances
leveneTest(Value ~ Condition,data = data_sub)
	df	F value	Pr(>F)
group	2	1.4708	0.2684
3. One-way ANOVA
lm(Value~ Condition , data = data_1)
Estimate Std. Error t value Pr(>|t|)
(Intercept) -10.4730 0.2911 -35.982 1.36e-13 ***
Condition1 -0.5330 0.4116 -1.295 0.220
Condition2 0.4013 0.4116 0.975 0.349
Residual standard error: 1.127 on 12 degrees of freedom
Multiple R-squared: 0.1317,	Adjusted R-squared: -0.01304
F-statistic: 0.9099 on 2 and 12 DF, p-value: 0.4286					ns
Figure7f		The effect of poly(I:C) stimulation on the expression of PTGS1 and PTGS2 in 3D-retinal organoids lacking iMG
I	Condition:	CTRL, POLY(I:C), POLY(I:C)+IBU						3D-RO
	Value:	ddCq values
	Subset	PTGS1
1. test for normailty (subset for condition)
shapiro.test(data_sub$Value)
	W	p-value
CTRL	0.96296	0.8285	>0.05 normally distributed
POLY(I:C)	0.97458	0.9038	>0.05 normally distributed
POLY(I:C)+IBU	0.90818	0.4567	>0.05 normally distributed
2. Test for equal variances
leveneTest(Value ~ Condition,data = data_sub)
	Df1	F value	Pr(>F)
group	2	0.9318	0.4206
3. One-way ANOVA
lm(Value~ Condition , data = data_1)
Estimate Std. Error t value Pr(>|t|)
(Intercept) -13.8117 0.3404 -40.579 3.25e-14 ***
Condition1 0.3567 0.4814 0.741 0.473
Condition2 -0.5913 0.4814 -1.228 0.243
Residual standard error: 1.318 on 12 degrees of freedom
Multiple R-squared: 0.1131,	Adjusted R-squared: -0.03469				ns
F-statistic: 0.7653 on 2 and 12 DF, p-value: 0.4866
II	Condition:	CTRL, POLY(I:C), POLY(I:C)+IBU
	Value:	ddCq values
	Subset	PTGS2
1. test for normailty (subset for condition)
shapiro.test(data_sub$Value)
	W	p-value
CTRL	0.92666	0.5738	>0.05 normally distributed
POLY(I:C)	0.77271	0.04765	<0.05- not normally distributed
POLY(I:C)+IBU	0.88402	0.3279	<0.05- not normally distributed
2. As data not normally distributed, Kruskal-Wallis rank sum test
kruskal.test(Value ~ Condition, data = data_1)
Chi-squared	df	p-value
0.14	0.9324	ns
Figure7g		The effect of poly(I:C) stimulation on the expression of PTGS1 and PTGS2 in hipsc derived astrocytes
I	Condition:	CTRL, POLY(I:C)						hipsc derrived astrocytes
	Value:	ddCq values
	Subset	PTGS1
1. test for normailty (subset for condition)
shapiro.test(data_sub$Value)
	W	p-value
CTRL	0.97467	0.6948	>0.05 normally distributed
POLY(I:C)	0.78484	0.07879	>0.05 normally distributed
2. Test for equal variances
leveneTest(Value ~ Condition,data = data_sub)
	Df1	F value	Pr(>F)
group	1	1.3536	0.3093
3. Two sample t-test
t.test(Value ~ Condition, var.equal = TRUE, paired = FALSE, data = data1)
t	df	p-value
2.7636	5	0.05066	ns
II	Condition:	CTRL, POLY(I:C)
	Value:	ddCq values
	Subset	PTGS2
1. test for normailty (subset for condition)
shapiro.test(data_sub$Value)
	W	p-value
CTRL	0.84388	0.2242	>0.05 normally distributed
POLY(I:C)	0.93954	0.5255	>0.05 normally distributed
2. Test for equal variances
leveneTest(Value ~ Condition,data = data_sub)
	Df1	F value	Pr(>F)
group	1	0.2942	0.6163
3. Two sample t-test
t.test(Value ~ Condition, var.equal = TRUE, paired = FALSE, data = data1)
t	df	p-value
-2.4068,	4	0.07381	ns
Figure 7i		Modulation of the calcium peak amplitude in iMG-dissRO
I	Condition:	CTRL, POLY(I:C), POLY(I:C)+Ibu, POLY(I:C)+SC560							iMG-dissRO
	Value:	Mean peak amplitude (F/F0) per cell of interest
1. Test for normailty (subset for condition)
shapiro.test(data_sub$Value)
	W	p-value
CTRL	0.7029	6.062e-15	<0.05- not normally distributed
POLY(I:C)	0.73058	1.594e-12	<0.05- not normally distributed
POLY(I:C)+IBU	0.45438	< 2.2e-16	<0.05- not normally distributed
POLY(I:C)+SC	0.7169	3.908e-13	<0.05- not normally distributed
2. As data not normally distributed, Kruskal-Wallis rank sum test
kruskal.test(Value ~ Condition, data = data_1)
Chi-squared	df	p-value
66.764	3	2.104e-14
3. Pairwise comparison Dunn's test
dunnTest(Value ~ Condition, data = data, method="bh")
Comparison	z	p.unadjusted		p.adjust
CTRL-POLY+SC	-7.08621	1.37833e-12		8.26997e-12	***
CTRL-POLY	-3.98827	6.65583e-05		0.000133116	***
POLY+SC-POLY	2.89124	0.00383731		0.00460477	**
CTRL-POLY+IBU	-0.0882798	0.929654		0.929654	ns
POLY+SC-POLY+IBU	6.68372	2.32957e-11		6.98872e-11	***
POLY-POLY+IBU	3.72913	0.000192144		0.000288216	***
Figure 7j		No effect on frequency
	Condition:	CTRL, POLY(I:C), POLY(I:C)+Ibu, POLY(I:C)+SC560
	Value:	Frequency [Hz] per cell of interest
1. Test for normailty (subset for condition)
shapiro.test(data_sub$Value)
	W	p-value
CTRL	0.84923	3.048e-10	<0.05- not normally distributed
POLY(I:C)	0.76839	1.644e-11	<0.05- not normally distributed
POLY(I:C)+IBU	0.81981	3.686e-10	<0.05- not normally distributed
POLY(I:C)+SC	0.86662	2.035e-08	<0.05- not normally distributed
2. As data not normally distributed, Kruskal-Wallis rank sum test
kruskal.test(Value ~ Condition, data = data_1)
Chi-squared	df	p-value
6.7942	3	0.07876	ns

## Sheet: Suppl Fig4
Supplementary Figure4
Suppl. Figure 4a		BDNF promotes ganglion cell survival
I	Condition:	CTRL, plus BDNF
	Value:	%BRN3+/Hoechst+-cells
	Subset	3D-RO
1. Test for normailty (subset for condition)
shapiro.test(data_sub$Value)
	W	p-value
CTRL	0.89994	0.2516	>0.05 - normally distributed
+BDNF	0.89165	0.2424	>0.05 - normally distributed
2. Test for equal variances
leveneTest(Value ~ Condition,data = data1)
	df	F value	Pr(>F)
	1	4.7532	0.04559	*
3. As variances are not equal - Welch Two Sample t-test
t.test(Value~ Condition, data = data_sub)
t	df	p-value
-3.8399	8.0422	0.004899	**
II	Condition:	CTRL, plus BDNF		a
	Value:	%BRN3+/Hoechst+-cells
	Subset	dissRO
1. Test for normailty (subset for condition)
shapiro.test(data_sub$Value)
	W	p-value
+BDNF	0.79576	0.02578	<0.05 - not normally distributed
2. As data is not normally distribbuted, comparison to control (Value=0) --> One-Sample Wilcoxon Signed Rank Test
wilcox.test(data_sub$Value, mu = 0, alternative = "two.sided")
V	p-value
36	0.01427	*
Supplementary Figure 4d				Mg marker
	Condition:	D1, D10			iMG-dissRO
	Value:	mRNA expression relative to GAPDH
1. Test for normailty (subset for condition)
one-sample T-test to investigate whether poly(I:C) condition is significantly different from a value of 0 which represents the untreated control of the respective experimental repetition
shapiro.test(data_sub$Value)
>0.05 - normally distributed
<0.05- not normally distributed
2. One-sample t-test (subset for poly(I:C) only)
t.test(data_sub$Value, mu = 0, data=data_sub, var.equal = TRUE, paired = FALSE, alternative = "two.sided")
		Shapiro		Levenes test		T.test
		W	p value	F	p-value	t	df	p-value
C1QA	D1	0.95192	0.7509	3.62	0.09359 .	-4.2609	8	0.002758	**
	D10	0.99383	0.9912
CX3CR1	D1	0.95801	0.7941	0.0003	0.9858	-4.7912	8	0.001371	**
	D10	0.92595	0.569
HEXB	D1	0.95703	0.7872	0.5554	0.4775	0.75248	8	0.4733	ns
	D10	0.79177,	0.06932
MERTK	D1	0.89937	0.4064	0.4608	0.5164	-1.2287	8	0.2541	ns
	D10	0.92884	0.5885
P2RY12	D1	0.81634	0.1094	0.866	0.3793	-5.0452	8	0.0009952	***
	D10	0.81503	0.1068
SALL1	D1	0.90453	0.4355	0.6165	0.455	1.8976	8	0.09431	ns
	D10	0.97131	0.8836
TMEM119	D1	0.86551	0.2487	0.0787	0.7861	1.1048	8	0.3014	ns
	D10	0.86554	0.2488

[truncated: 6 more sheets: Suppl Fig5, Suppl Fig7 , Suppl Fig8, Suppl Fig9a, Suppl Fig10, Suppl Fig11c]
