# Supplementary material for: Microglia determine an immune-challenged environment and facilitate ibuprofen action in human retinal organoids
Source: J Neuroinflammation. 2025 Apr 3;22:98. doi: 10.1186/s12974-025-03366-x (PMC11966913; doi:10.1186/s12974-025-03366-x)
Supplement: Supplementary file 6 — Supplementary Material 6. [file 12974_2025_3366_MOESM6_ESM.xlsx]

## Sheet: Fig1g
Biological_replicate	Condition	Technical_replicate	Age	Diff	iMG	ONL	OPL	INL	GLC	Inside	Percent_ONL	Percent_OPL	Percent_INL	Percent_GLC	Percent_INL_GCL	Percent_Inside
2	MAR_CTRL	5	D140	Diff11/22	13	2	2	4	5	0	15.3846	15.3846	30.7692	38.4615	69.2308	0
2	MAR_CTRL	6	D140	Diff11/22	9	1	5	1	0	2	11.1111	55.5556	11.1111	0	11.1111	22.2222
1	MAR_CTRL	2	D140	Diff10/22	9	0	1	0	1	7	0	11.1111	0	11.1111	11.1111	77.7778
1	MAR_CTRL	3	D140	Diff10/22	19	1	1	1	0	16	5.26316	5.26316	5.26316	0	5.26316	84.2105
1	MAR_CTRL	1	D140	Diff10/22	6	1	0	2	1	2	16.6667	0	33.3333	16.6667	50	33.3333
1	MAR_CTRL	2	D140	Diff10/22	16	1	0	2	1	12	6.25	0	12.5	6.25	18.75	75
2	MAR_CTRL	3	D140	Diff11/22	14	0	3	3	1	7	0	21.4286	21.4286	7.14286	28.5714	50
2	MAR_CTRL	4	D140	Diff11/22	11	0	3	5	3	0	0	27.2727	45.4545	27.2727	72.7273	0
3	MAR_CTRL	1	D140	Diff01/23II	63	11	12	7	5	28	17.4603	19.0476	11.1111	7.93651	19.0476	44.4444
3	MAR_CTRL	2	D140	Diff01/23II	22	3	6	3		10	13.6364	27.2727	13.6364	0	13.6364	45.4545
3	MAR_CTRL	3	D140	Diff01/23II	16	2	7	4		3	12.5	43.75	25	0	25	18.75
4	MAR_CTRL	1	D140	Diff4/23	8	1	1			6	12.5	12.5	0	0	0	75
4	MAR_CTRL	2	D140	Diff4/23	7	0	1	1	1	4	0	14.2857	14.2857	14.2857	28.5714	57.1429
4	MAR_CTRL	3	D140	Diff4/23	13	2	3	3		5	15.3846	23.0769	23.0769	0	23.0769	38.4615
4	MAR_CTRL	1	D140	Diff4/23	8	2	4	1		1	25	50	12.5	0	12.5	12.5
4	MAR_CTRL	2	D140	Diff4/23	10	1	2	1		6	10	20	10	0	10	60

## Sheet: Fig1h
Age	organoid ID	Biological_replicate	stim	total number of iMG	DiffID	Format
WK9	1	1	CTRL	52	Diff8/22	iMG-RO
WK9	1	2	CTRL	22	Diff8/22	iMG-RO
WK9	2	2	CTRL	49	Diff8/22	iMG-RO
WK9	3	2	CTRL	49	Diff9/22	iMG-RO
WK9	4	2	CTRL	74	Diff9/22	iMG-RO
WK9	1	3	CTRL	24	Diff10/22II	iMG-RO
WK9	2	3	CTRL	22	Diff10/22II	iMG-RO
WK9	3	3	CTRL	6	Diff10/22II	iMG-RO
WK19	1	1	CTRL	151	Diff12/21	iMG-RO
WK19	2	1	CTRL	98	Diff12/21	iMG-RO
WK19	3	1	CTRL	151	Diff12/21	iMG-RO
WK19	1	2	CTRL	63	Diff05/22	iMG-RO
WK19	2	2	CTRL	151	Diff05/22	iMG-RO
WK19	1	3	CTRL	43	Diff6/22	iMG-RO
WK19	2	3	CTRL	118	Diff6/22	iMG-RO
WK19	3	3	CTRL	97	Diff6/22	iMG-RO

## Sheet: Fig2b
Age	Hoechst	Brn3	Value	Replicate
60	1996	448	22.4449	1
60	608	104	17.1053	2
60	667	75	11.2444	3
60	829	280	33.7756	4
90	1033	186	18.0058	1
90	704	122	17.3295	2
90	1637	245	14.9664	3
90	1624	164	10.0985	4
90	654	184	28.1346	5
90	918	144	15.6863	6
90	1835	409	22.2888	7
90	1322	150	11.3464	8
120	2663	201	7.54788	1
120	1894	422	22.2809	2
120	2378	327	13.7511	3
120	2629	166	6.31419	4
120	2375	220	9.26316	5
120	1459	31	2.12474	6
120	769	119	15.4746	7
120	2092	563	26.912	8
147	1307	15	1.14767	1
147	1192	18	1.51007	2
147	1103	0	0	3
147	1173	0	0	4
147	1330	5	0.37594	5
147	1355	10	0.738007	6
147	2850	46	1.61404	7
147	1911	63	3.2967	8
147	905	14	1.54696	9
178		0	0	1
178		0	0	2
206		0	0	1
206		0	0	2
206		0	0	3

## Sheet: Fig2d
Marker	Marker_no	DAPI	Value	Replicate	Format
CALB2	32	1355	2.36162	1	3D
CALB2	405	2850	14.2105	2	3D
CALB2	286	1736	16.4747	3	3D
CALB2	57	503	11.332	4	3D
CALB2	162	905	17.9006	5	3D
OTX2	949	1624	58.436	1	3D
OTX2	705	1243	56.7176	2	3D
PRKCA	0		0	1	3D
PRKCA	0		0	2	3D
PRKCA	0		0	3	3D
RCVRN	399	1131	35.2785	1	3D
CALB1	0	1131	0	1	3D
RCVRN	390	1371	28.4464	2	3D
CALB2	144	1192	12.0805	6	3D
OTX2	348	503	69.1849	3	3D
OTX2	683	1257	54.3357	4	3D
OTX2	765	990	77.2727	4	3D
OTX2	830	1391	59.6693	4	3D
OTX2	367	600	61.1667	5	3D
OTX2	642	712	90.1685	5	3D
OTX2	900	1453	61.9408	5	3D
OTX2	367	408	89.951	5	3D
OTX2	819	990	82.7273	5	3D
PRKCA	18	600	3	5	3D
PRKCA	3	712	0.421348	5	3D
PRKCA	2	1453	0.137646	5	3D
PRKCA	2	408	0.490196	5	3D
PRKCA	27	990	2.72727	5	3D
CALB1	6	1438	0.417246	1	3D
CALB1	16	1004	1.59363	1	3D
CALB1	6	929	0.645856	1	3D
CALB1	56	699	8.01144	2	3D
CALB1	80	1665	4.8048	2	3D
CALB1	29	804	3.60697	2	3D
CALB1	38	1216	3.125	2	3D
RCVRN	578	1740	33.2184	3	3D
RCVRN	437	1422	30.7314	3	3D
RCVRN	458	1744	26.2615	3	3D
RCVRN	319	731	43.6389	3	3D
RCVRN	325	2115	15.3664	4	3D
CALB2	147	2115	6.95035	7	3D
CALB2	64	959	6.67362	7	3D
RCVRN	266	959	27.7372	4	3D
CALB2	31	1159	2.67472	7	3D
RCVRN	341	1159	29.4219	4	3D
CALB2	77	1185	6.49789	7	3D
RCVRN	320	1185	27.0042	4	3D
CALB2	192	1166	16.4666	7	3D
RCVRN	243	1166	20.8405	4	3D
Brn3	35	3203	1.09273		3D
Brn3	13	1414	0.919378		3D
Brn3	91	1384	6.57514		3D
Brn3	80	1216	6.57895		3D
Brn3	154	1975	7.79747		3D
Brn3	125	1259	9.92851		3D
Brn3	143	2432	5.87993		3D
Brn3	89	850	10.4706		3D
CALB2	7	622	1.1254	1	2D
CALB2	14	639	2.19092	1	2D
CALB2	10	894	1.11857	1	2D
CALB2	9	628	1.43312	1	2D
RCVRN	387	967	40.0207	1	2D
RCVRN	336	783	42.9119	1	2D
RCVRN	386	851	45.3584	1	2D
RCVRN	361	718	50.2786	1	2D
PRKCA	11	891	1.23457	1	2D
PRKCA	3	1020	0.294118	1	2D
PRKCA	21	1130	1.85841	1	2D
OTX2	486	621	78.2609	1	2D
OTX2	1030	1360	75.7353	1	2D
OTX2	1154	1590	72.5786	1	2D
Brn3	234	1548	15.1163	1	2D
Brn3	206	1352	15.2367	1	2D
Brn3	59	326		1	2D
Brn3	49	353		1	2D
Brn3	160	624		1	2D
PRKCA	8	1953	0.409626	2	2D
PRKCA	6	1854	0.323625	2	2D
PRKCA	14	1790	0.782123	2	2D
Brn3	136	1953	6.96365	2	2D
Brn3	153	1854	8.25243	2	2D
Brn3	119	1790	6.64804	2	2D
OTX2	1502	1607	93.4661	2	2D
OTX2	950	1350	70.3704	2	2D
OTX2	1168	1522	76.7411	2	2D
CALB2	457	1677	27.251	2	2D
CALB2	360	1770	20.339	2	2D
CALB2	330	1007	32.7706	2	2D
RCVRN	403	1677	24.031	2	2D
RCVRN	329	1770	18.5876	2	2D
RCVRN	254	1007	25.2234	2	2D
CALB1	248	1043	23.7776	2	2D
CALB1	236	1079	21.8721	2	2D
CALB1	159	1069	14.8737	2	2D
CALB1	108	1048	10.3053	4	2D
CALB1	193	964	20.0207	4	2D
CALB1	198	1001	19.7802	4	2D
Brn3	94	1281	7.33802	4	2D
Brn3	191	1297	14.7263	4	2D
CALB2	468	1695	27.6106	3	2D
CALB2	521	1744	29.8739	3	2D
CALB2	471	1711	27.5278	3	2D
RCVRN	240	1695	14.1593	3	2D
RCVRN	236	1744	13.5321	3	2D
RCVRN	201	1711	11.7475	3	2D
CALB1	186	2106	8.83191	3	2D
CALB1	161	1988	8.09859	3	2D
PRKCA	29	1717	1.68899	3	2D
PRKCA	2	1693	0.118133	3	2D
PRKCA	24	1506	1.59363	3	2D
Brn3	292	1717	17.0064	3	2D
Brn3	420	1693	24.808	3	2D
Brn3	123	1506	8.16733	3	2D
OTX2	991	1608	61.6294	3	2D
OTX2	1077	1483	72.6231	3	2D
OTX2	1000	1454	68.7758	3	2D
OTX2	1214	1664	72.9567	4	2D
OTX2	1103	1622	68.0025	4	2D
OTX2	1020	1536	66.4062	4	2D
OTX2	1307	1533	85.2577	5	2D
OTX2	1309	1650	79.3333	5	2D
OTX2	1230	1509	81.5109	5	2D

## Sheet: Fig2f
Format	Condition	Technical_replicate	Biological_replicate	Diff	DAPI_total	DAPI_noiMG	iMG	Brn3	Percent_Brn3
dissRO	CTRL	1	4	Diff03/23	1751	1751		404	23.0725
dissRO	CTRL	2	4	Diff03/23	1886	1886		448	23.754
dissRO	CTRL	3	4	Diff03/23	1761	1761		299	16.979
iMGdissRO	CTRL	3	4	Diff03/23	1689	1657	32	182	10.9837
iMGdissRO	CTRL	2	4	Diff03/23	1745	1693	52	298	17.6019
iMGdissRO	CTRL	1	4	Diff03/23	1629	1583	46	264	16.6772
iMGdissRO	CTRL	1	4	Diff03/23	1658	1625	33	145	8.92308
iMGdissRO	CTRL	2	4	Diff03/23	1602	1559	43	115	7.37652
iMGdissRO	CTRL	3	4	Diff03/23	1407	1360	47	204	15
dissRO	CTRL	1	5	Diff04/23	1563	1563		121	7.74152
dissRO	CTRL	2	5	Diff04/23	1540	1540		126	8.18182
dissRO	CTRL	3	5	Diff04/23	1410	1410		54	3.82979
iMGdissRO	CTRL	1	5	Diff04/23	1574	1542	32	156	10.1167
iMGdissRO	CTRL	2	5	Diff04/23	1549	1505	44	75	4.98339
iMGdissRO	CTRL	3	5	Diff04/23	1569	1534	35	87	5.67145
dissRO	CTRL	1	1	Diff05/23	1755	1755		155	8.83191
dissRO	CTRL	2	1	Diff05/23	1703	1703		132	7.75103
dissRO	CTRL	3	1	Diff05/23	1644	1644		96	5.83942
iMGdissRO	CTRL	1	1	Diff05/23	1817	1756	61	94	5.17336
iMGdissRO	CTRL	2	1	Diff05/23	1877	1811	66	66	3.51625
iMGdissRO	CTRL	3	1	Diff05/23	1751	1684	67	91	5.19703
dissRO	CTRL	1	2	Diff05/23II	1744	1744		254	14.5642
dissRO	CTRL	2	2	Diff05/23II	1615	1615		106	6.56347
dissRO	CTRL	3	2	Diff05/23II	1754	1754		163	9.29304
iMGdissRO	CTRL	1	2	Diff05/23II	1853	1783	70	87	4.69509
iMGdissRO	CTRL	2	2	Diff05/23II	1797	1748	49	59	3.28325
iMGdissRO	CTRL	3	2	Diff05/23II	1850	1791	59	289	15.6216
dissRO	CTRL	1	3	Diff06/23	1608	1608		120
dissRO	CTRL	2	3	Diff06/23	1703	1703		89
dissRO	CTRL	3	3	Diff06/23	1679	1679		131
iMGdissRO	CTRL	1	3	Diff06/23	1695	1636	59	252	14.8673
iMGdissRO	CTRL	2	3	Diff06/23	1655	1606	49	186	11.2387
iMGdissRO	CTRL	3	3	Diff06/23	1724	1681	43	95	5.51044
dissRO	CTRL	1	3	Diff06/23	1767	1767		376	21.279
dissRO	CTRL	2	3	Diff06/23	1728	1728		148	8.56481
dissRO	CTRL	3	3	Diff06/23	1759	1759		256	14.5537

## Sheet: Fig3b
Biological_replicate	Condition	Target	dCq	ddCq	Fold_change	Diff_ID	Format
2	CTRL	TLR3	-13.6218	0	1	Diff03/22	preMG
2	POLY	TLR3	-9.607	4.0148	16.1649	Diff03/22	preMG
1	CTRL	TLR3	-12.5936	0	1	Diff01/22	preMG
1	POLY	TLR3	-7.83686	4.75671	27.0342	Diff01/22	preMG
3	CTRL	TLR3	-11.2195	0	1	Diff05/22	preMG
3	POLY	TLR3	-7.62127	3.59824	12.111	Diff05/22	preMG
5	CTRL	TLR3	-13.092	0	1	Diff09/22	preMG
5	POLY	TLR3	-7.71835	5.37364	41.4598	Diff09/22	preMG
4	CTRL	TLR3	-14.0826	0	1	Diff06/22	preMG
4	POLY	TLR3	-8.90458	5.17801	36.2023	Diff06/22	preMG

## Sheet: Fig3c
	Time	Value	Condition	Biological_replicate	Diff	Format
10	10	1.02824	CTRL	R1	20230531	iMGdissRO
11	11	0.969848	CTRL	R1	20230531	iMGdissRO
12	12	1.02386	CTRL	R1	20230531	iMGdissRO
13	13	0.980477	CTRL	R1	20230531	iMGdissRO
14	14	1.05351	CTRL	R1	20230531	iMGdissRO
15	15	1.16168	CTRL	R1	20230531	iMGdissRO
16	16	1.04273	CTRL	R1	20230531	iMGdissRO
17	17	1.0684	CTRL	R1	20230531	iMGdissRO
18	18	1	CTRL	R1	20230531	iMGdissRO
19	19	0.989986	CTRL	R1	20230531	iMGdissRO
20	20	1.02777	CTRL	R1	20230531	iMGdissRO
21	21	1.02484	CTRL	R1	20230531	iMGdissRO
22	22	0.920897	CTRL	R1	20230531	iMGdissRO
23	23	0.852169	CTRL	R1	20230531	iMGdissRO
24	24	0.876573	CTRL	R1	20230531	iMGdissRO
25	25	0.89483	CTRL	R1	20230531	iMGdissRO
26	26	0.849241	CTRL	R1	20230531	iMGdissRO
27	27	0.801229	CTRL	R1	20230531	iMGdissRO
28	28	0.799675	CTRL	R1	20230531	iMGdissRO
29	29	0.811352	CTRL	R1	20230531	iMGdissRO
30	30	0.834743	CTRL	R1	20230531	iMGdissRO
31	31	0.779537	CTRL	R1	20230531	iMGdissRO
41	10	1.06616	POLY	R1	20230531	iMGdissRO
42	11	0.969598	POLY	R1	20230531	iMGdissRO
43	12	0.902932	POLY	R1	20230531	iMGdissRO
44	13	0.84128	POLY	R1	20230531	iMGdissRO
45	14	0.825463	POLY	R1	20230531	iMGdissRO
46	15	0.821995	POLY	R1	20230531	iMGdissRO
47	16	0.814473	POLY	R1	20230531	iMGdissRO
48	17	0.819933	POLY	R1	20230531	iMGdissRO
49	18	0.791673	POLY	R1	20230531	iMGdissRO
50	19	0.745605	POLY	R1	20230531	iMGdissRO
51	20	0.751978	POLY	R1	20230531	iMGdissRO
52	21	0.783542	POLY	R1	20230531	iMGdissRO
53	22	0.73745	POLY	R1	20230531	iMGdissRO
54	23	0.694193	POLY	R1	20230531	iMGdissRO
55	24	0.706332	POLY	R1	20230531	iMGdissRO
56	25	0.742137	POLY	R1	20230531	iMGdissRO
57	26	0.741996	POLY	R1	20230531	iMGdissRO
58	27	0.718821	POLY	R1	20230531	iMGdissRO
59	28	0.717345	POLY	R1	20230531	iMGdissRO
60	29	0.721282	POLY	R1	20230531	iMGdissRO
61	30	1.22077	POLY	R1	20230531	iMGdissRO
62	31	1.33205	POLY	R1	20230531	iMGdissRO
103	10	1.11092	CTRL	R2	20230308	iMGdissRO
104	11	1.06233	CTRL	R2	20230308	iMGdissRO
105	12	1.14979	CTRL	R2	20230308	iMGdissRO
106	13	1.02234	CTRL	R2	20230308	iMGdissRO
107	14	1.02938	CTRL	R2	20230308	iMGdissRO
108	15	1.02584	CTRL	R2	20230308	iMGdissRO
109	16	1.07901	CTRL	R2	20230308	iMGdissRO
110	17	1.05078	CTRL	R2	20230308	iMGdissRO
111	18	1.03658	CTRL	R2	20230308	iMGdissRO
112	19	1.02548	CTRL	R2	20230308	iMGdissRO
113	20	1.02244	CTRL	R2	20230308	iMGdissRO
114	21	0.983376	CTRL	R2	20230308	iMGdissRO
115	22	0.972816	CTRL	R2	20230308	iMGdissRO
116	23	0.915142	CTRL	R2	20230308	iMGdissRO
117	24	0.9088	CTRL	R2	20230308	iMGdissRO
118	25	0.921692	CTRL	R2	20230308	iMGdissRO
119	26	0.894497	CTRL	R2	20230308	iMGdissRO
120	27	0.863365	CTRL	R2	20230308	iMGdissRO
121	28	0.887293	CTRL	R2	20230308	iMGdissRO
122	29	0.824778	CTRL	R2	20230308	iMGdissRO
123	30	0.829397	CTRL	R2	20230308	iMGdissRO
124	31	0.785002	CTRL	R2	20230308	iMGdissRO
134	10	0.850276	POLY	R2	20230308	iMGdissRO
135	11	0.872487	POLY	R2	20230308	iMGdissRO
136	12	0.813967	POLY	R2	20230308	iMGdissRO
137	13	0.809133	POLY	R2	20230308	iMGdissRO
138	14	0.799479	POLY	R2	20230308	iMGdissRO
139	15	0.790735	POLY	R2	20230308	iMGdissRO
140	16	0.723487	POLY	R2	20230308	iMGdissRO
141	17	0.723406	POLY	R2	20230308	iMGdissRO
142	18	0.742485	POLY	R2	20230308	iMGdissRO
143	19	0.713168	POLY	R2	20230308	iMGdissRO
144	20	0.684517	POLY	R2	20230308	iMGdissRO
145	21	0.663004	POLY	R2	20230308	iMGdissRO
146	22	0.677103	POLY	R2	20230308	iMGdissRO
147	23	0.702071	POLY	R2	20230308	iMGdissRO
148	24	0.726861	POLY	R2	20230308	iMGdissRO
149	25	0.708188	POLY	R2	20230308	iMGdissRO
150	26	0.724493	POLY	R2	20230308	iMGdissRO
151	27	0.69967	POLY	R2	20230308	iMGdissRO
152	28	0.717192	POLY	R2	20230308	iMGdissRO
153	29	0.720388	POLY	R2	20230308	iMGdissRO
154	30	0.708804	POLY	R2	20230308	iMGdissRO
155	31	0.705251	POLY	R2	20230308	iMGdissRO
196	10	1.04351	CTRL	R3	20230313	iMGdissRO
197	11	1.07847	CTRL	R3	20230313	iMGdissRO
198	12	1.09734	CTRL	R3	20230313	iMGdissRO
199	13	1.06098	CTRL	R3	20230313	iMGdissRO
200	14	1.00556	CTRL	R3	20230313	iMGdissRO
201	15	1.00946	CTRL	R3	20230313	iMGdissRO
202	16	0.999069	CTRL	R3	20230313	iMGdissRO
203	17	0.977173	CTRL	R3	20230313	iMGdissRO
204	18	0.960779	CTRL	R3	20230313	iMGdissRO
205	19	0.987389	CTRL	R3	20230313	iMGdissRO
206	20	1.00544	CTRL	R3	20230313	iMGdissRO
207	21	0.959193	CTRL	R3	20230313	iMGdissRO
208	22	0.929087	CTRL	R3	20230313	iMGdissRO
209	23	0.954085	CTRL	R3	20230313	iMGdissRO
210	24	0.928355	CTRL	R3	20230313	iMGdissRO
211	25	0.889279	CTRL	R3	20230313	iMGdissRO
212	26	0.910524	CTRL	R3	20230313	iMGdissRO
213	27	0.86195	CTRL	R3	20230313	iMGdissRO
214	28	0.863644	CTRL	R3	20230313	iMGdissRO
215	29	0.849498	CTRL	R3	20230313	iMGdissRO
216	30	0.907896	CTRL	R3	20230313	iMGdissRO
217	31	0.86573	CTRL	R3	20230313	iMGdissRO
227	10	0.977877	POLY	R3	20230313	iMGdissRO
228	11	0.997251	POLY	R3	20230313	iMGdissRO
229	12	0.98337	POLY	R3	20230313	iMGdissRO
230	13	0.990626	POLY	R3	20230313	iMGdissRO
231	14	0.96216	POLY	R3	20230313	iMGdissRO
232	15	1.20768	POLY	R3	20230313	iMGdissRO
233	16	0.981069	POLY	R3	20230313	iMGdissRO
234	17	0.997585	POLY	R3	20230313	iMGdissRO
235	18	0.969713	POLY	R3	20230313	iMGdissRO
236	19	0.954812	POLY	R3	20230313	iMGdissRO
237	20	0.900682	POLY	R3	20230313	iMGdissRO
238	21	0.849243	POLY	R3	20230313	iMGdissRO
239	22	0.887729	POLY	R3	20230313	iMGdissRO
240	23	0.832245	POLY	R3	20230313	iMGdissRO
241	24	0.838202	POLY	R3	20230313	iMGdissRO
242	25	0.93748	POLY	R3	20230313	iMGdissRO
243	26	0.882905	POLY	R3	20230313	iMGdissRO
244	27	0.861713	POLY	R3	20230313	iMGdissRO
245	28	0.888398	POLY	R3	20230313	iMGdissRO
246	29	0.884482	POLY	R3	20230313	iMGdissRO
247	30	0.854866	POLY	R3	20230313	iMGdissRO
248	31	0.905618	POLY	R3	20230313	iMGdissRO
289	10	1.05955	CTRL	R4	20230417	iMGdissRO
290	11	1.04116	CTRL	R4	20230417	iMGdissRO
291	12	1.02611	CTRL	R4	20230417	iMGdissRO
292	13	1.02149	CTRL	R4	20230417	iMGdissRO
293	14	1.02131	CTRL	R4	20230417	iMGdissRO
294	15	0.973836	CTRL	R4	20230417	iMGdissRO
295	16	0.971822	CTRL	R4	20230417	iMGdissRO
296	17	0.973955	CTRL	R4	20230417	iMGdissRO
297	18	0.957517	CTRL	R4	20230417	iMGdissRO
298	19	0.920198	CTRL	R4	20230417	iMGdissRO
299	20	0.939391	CTRL	R4	20230417	iMGdissRO
300	21	0.913712	CTRL	R4	20230417	iMGdissRO
301	22	0.926329	CTRL	R4	20230417	iMGdissRO
302	23	0.904471	CTRL	R4	20230417	iMGdissRO
303	24	0.907314	CTRL	R4	20230417	iMGdissRO
304	25	0.905656	CTRL	R4	20230417	iMGdissRO
305	26	0.876719	CTRL	R4	20230417	iMGdissRO
306	27	0.903168	CTRL	R4	20230417	iMGdissRO
307	28	0.90998	CTRL	R4	20230417	iMGdissRO
308	29	0.882583	CTRL	R4	20230417	iMGdissRO
309	30	0.945492	CTRL	R4	20230417	iMGdissRO
310	31	0.942767	CTRL	R4	20230417	iMGdissRO
320	10	1.91252	POLY	R4	20230417	iMGdissRO
321	11	1.86779	POLY	R4	20230417	iMGdissRO
322	12	1.95587	POLY	R4	20230417	iMGdissRO
323	13	1.97294	POLY	R4	20230417	iMGdissRO
324	14	1.8365	POLY	R4	20230417	iMGdissRO
325	15	1.93415	POLY	R4	20230417	iMGdissRO
326	16	1.93304	POLY	R4	20230417	iMGdissRO
327	17	1.93449	POLY	R4	20230417	iMGdissRO
328	18	1.87855	POLY	R4	20230417	iMGdissRO
329	19	1.85725	POLY	R4	20230417	iMGdissRO
330	20	1.8566	POLY	R4	20230417	iMGdissRO
331	21	1.85626	POLY	R4	20230417	iMGdissRO
332	22	1.89082	POLY	R4	20230417	iMGdissRO
333	23	1.84426	POLY	R4	20230417	iMGdissRO
334	24	1.80857	POLY	R4	20230417	iMGdissRO
335	25	1.74006	POLY	R4	20230417	iMGdissRO
336	26	1.75253	POLY	R4	20230417	iMGdissRO
337	27	1.76571	POLY	R4	20230417	iMGdissRO
338	28	1.77923	POLY	R4	20230417	iMGdissRO
339	29	1.77179	POLY	R4	20230417	iMGdissRO
340	30	1.88445	POLY	R4	20230417	iMGdissRO
341	31	1.89134	POLY	R4	20230417	iMGdissRO

## Sheet: Fig3d
Area	Condition	Biologial_replicate	time_point	Format
9013.96	POLY	1	24h	iMGdissRO
7770.91	POLY	1	24h	iMGdissRO
7346.87	POLY	1	24h	iMGdissRO
7701.81	POLY	1	24h	iMGdissRO
6328.03	POLY	1	24h	iMGdissRO
3996.82	POLY	1	24h	iMGdissRO
4776.58	POLY	1	24h	iMGdissRO
4549.12	POLY	1	24h	iMGdissRO
4875.56	POLY	1	24h	iMGdissRO
8325.21	POLY	1	24h	iMGdissRO
6995.85	POLY	1	24h	iMGdissRO
4639.35	POLY	1	24h	iMGdissRO
4748.46	POLY	1	24h	iMGdissRO
8098.43	POLY	1	24h	iMGdissRO
5917	POLY	1	24h	iMGdissRO
6675.87	POLY	1	24h	iMGdissRO
6795.32	POLY	1	24h	iMGdissRO
6839.6	POLY	1	24h	iMGdissRO
4640.5	POLY	1	24h	iMGdissRO
4811.91	POLY	1	24h	iMGdissRO
5959.73	POLY	1	24h	iMGdissRO
7637.28	POLY	1	24h	iMGdissRO
3823.57	POLY	1	24h	iMGdissRO
7112.56	POLY	1	24h	iMGdissRO
4967.17	POLY	1	24h	iMGdissRO
4295.16	POLY	1	24h	iMGdissRO
4256.68	POLY	1	24h	iMGdissRO
5728.24	POLY	1	24h	iMGdissRO
4636.48	POLY	1	24h	iMGdissRO
3780.02	POLY	1	24h	iMGdissRO
5016.13	POLY	1	24h	iMGdissRO
8826.02	POLY	1	24h	iMGdissRO
1592.28	POLY	1	24h	iMGdissRO
2865.59	POLY	1	24h	iMGdissRO
8423.86	POLY	1	24h	iMGdissRO
6743.28	POLY	1	24h	iMGdissRO
5863.27	POLY	1	24h	iMGdissRO
3553.26	POLY	1	24h	iMGdissRO
2012.78	POLY	1	24h	iMGdissRO
4613.66	POLY	1	24h	iMGdissRO
5295.52	POLY	1	24h	iMGdissRO
2669.98	POLY	1	24h	iMGdissRO
5574.53	POLY	1	24h	iMGdissRO
4215.38	POLY	1	24h	iMGdissRO
6764.61	POLY	1	24h	iMGdissRO
6718.28	POLY	1	24h	iMGdissRO
5071.95	POLY	1	24h	iMGdissRO
3651.51	POLY	1	24h	iMGdissRO
6628.01	POLY	1	24h	iMGdissRO
4651.62	POLY	1	24h	iMGdissRO
5927.18	POLY	1	24h	iMGdissRO
7535.21	POLY	1	24h	iMGdissRO
4756.26	POLY	1	24h	iMGdissRO
6054.71	POLY	1	24h	iMGdissRO
3890.67	POLY	1	24h	iMGdissRO
3310.72	POLY	1	24h	iMGdissRO
3555.57	POLY	1	24h	iMGdissRO
5033.41	POLY	1	24h	iMGdissRO
5541.36	POLY	1	24h	iMGdissRO
3762.03	POLY	1	24h	iMGdissRO
8487.98	POLY	1	24h	iMGdissRO
6702.16	POLY	1	24h	iMGdissRO
5990.46	POLY	1	24h	iMGdissRO
5301.68	POLY	1	24h	iMGdissRO
5217.95	POLY	1	24h	iMGdissRO
4118.38	POLY	1	24h	iMGdissRO
1806.92	POLY	2	24h	iMGdissRO
2581.99	POLY	2	24h	iMGdissRO
3910.17	POLY	2	24h	iMGdissRO
2398.81	POLY	2	24h	iMGdissRO
2939.98	POLY	2	24h	iMGdissRO
2537.59	POLY	2	24h	iMGdissRO
3724.35	POLY	2	24h	iMGdissRO
4369.64	POLY	2	24h	iMGdissRO
1714.54	POLY	2	24h	iMGdissRO
2435.47	POLY	2	24h	iMGdissRO
4083.99	POLY	2	24h	iMGdissRO
2984.23	POLY	2	24h	iMGdissRO
1949.91	POLY	2	24h	iMGdissRO
2688.22	POLY	2	24h	iMGdissRO
2348.25	POLY	2	24h	iMGdissRO
2262.48	POLY	2	24h	iMGdissRO
2468.63	POLY	2	24h	iMGdissRO
6510.62	POLY	2	24h	iMGdissRO
3084.01	POLY	2	24h	iMGdissRO
3436.09	POLY	2	24h	iMGdissRO
2513.02	POLY	2	24h	iMGdissRO
2685.77	POLY	2	24h	iMGdissRO
3392.03	POLY	2	24h	iMGdissRO
3588.29	POLY	2	24h	iMGdissRO
1443.15	POLY	2	24h	iMGdissRO
3679.08	POLY	2	24h	iMGdissRO
2619.4	POLY	2	24h	iMGdissRO
3245.16	POLY	2	24h	iMGdissRO
2873.46	POLY	2	24h	iMGdissRO
2855.36	POLY	2	24h	iMGdissRO
2715.59	POLY	2	24h	iMGdissRO
2794.51	POLY	2	24h	iMGdissRO
2891.23	POLY	2	24h	iMGdissRO
2729.52	POLY	2	24h	iMGdissRO
5327.93	CTRL	1	24h	iMGdissRO
4106.87	CTRL	1	24h	iMGdissRO
6643.2	CTRL	1	24h	iMGdissRO
5086.6	CTRL	1	24h	iMGdissRO
5135.97	CTRL	1	24h	iMGdissRO
2489.37	CTRL	1	24h	iMGdissRO
6126.13	CTRL	1	24h	iMGdissRO
3081.9	CTRL	1	24h	iMGdissRO
2465.03	CTRL	1	24h	iMGdissRO
3766.37	CTRL	1	24h	iMGdissRO
3118.49	CTRL	1	24h	iMGdissRO
4918.95	CTRL	1	24h	iMGdissRO
4284.53	CTRL	1	24h	iMGdissRO
3933.34	CTRL	1	24h	iMGdissRO
3328.04	CTRL	1	24h	iMGdissRO
2607.37	CTRL	1	24h	iMGdissRO
3945.74	CTRL	1	24h	iMGdissRO
3959.15	CTRL	1	24h	iMGdissRO
3072.71	CTRL	1	24h	iMGdissRO
4069.44	CTRL	1	24h	iMGdissRO
3348.63	CTRL	1	24h	iMGdissRO
4344.57	CTRL	1	24h	iMGdissRO
2633.95	CTRL	1	24h	iMGdissRO
2767.61	CTRL	1	24h	iMGdissRO
1744.95	CTRL	1	24h	iMGdissRO
4220.47	CTRL	1	24h	iMGdissRO
4896.54	CTRL	1	24h	iMGdissRO
8039.61	CTRL	1	24h	iMGdissRO
2940.62	CTRL	1	24h	iMGdissRO
2372.42	CTRL	1	24h	iMGdissRO
1844.15	CTRL	1	24h	iMGdissRO
7274.66	CTRL	1	24h	iMGdissRO
3271.34	CTRL	1	24h	iMGdissRO
4644.65	CTRL	1	24h	iMGdissRO
3569.15	CTRL	1	24h	iMGdissRO
2616.8	CTRL	1	24h	iMGdissRO
5698.96	CTRL	1	24h	iMGdissRO
4028.27	CTRL	1	24h	iMGdissRO
2574.02	CTRL	1	24h	iMGdissRO
5546.05	CTRL	1	24h	iMGdissRO
3189.49	CTRL	1	24h	iMGdissRO
4324.7	CTRL	1	24h	iMGdissRO
4060.65	CTRL	1	24h	iMGdissRO
4424.61	CTRL	1	24h	iMGdissRO
4459.33	CTRL	1	24h	iMGdissRO
7541.27	CTRL	1	24h	iMGdissRO
1839.12	CTRL	1	24h	iMGdissRO
4412.25	CTRL	1	24h	iMGdissRO
1855.2	CTRL	1	24h	iMGdissRO
1558.62	CTRL	1	24h	iMGdissRO
3230.7	CTRL	1	24h	iMGdissRO
5601.06	CTRL	1	24h	iMGdissRO
1572.14	CTRL	1	24h	iMGdissRO
2217.66	CTRL	1	24h	iMGdissRO
3312.31	CTRL	1	24h	iMGdissRO
1322.86	CTRL	1	24h	iMGdissRO
1961.24	CTRL	1	24h	iMGdissRO
1446.21	CTRL	1	24h	iMGdissRO
2358.39	CTRL	1	24h	iMGdissRO
2450.15	CTRL	1	24h	iMGdissRO
3129.84	CTRL	1	24h	iMGdissRO
1231.04	CTRL	1	24h	iMGdissRO
1501.78	CTRL	1	24h	iMGdissRO
1575.5	CTRL	1	24h	iMGdissRO
2459.77	CTRL	1	24h	iMGdissRO
1762.03	CTRL	1	24h	iMGdissRO
4183.86	CTRL	1	24h	iMGdissRO
1262.7	CTRL	1	24h	iMGdissRO
3124.71	CTRL	1	24h	iMGdissRO
2715.53	CTRL	1	24h	iMGdissRO
1639.92	CTRL	1	24h	iMGdissRO
1022.08	CTRL	1	24h	iMGdissRO
917.504	CTRL	1	24h	iMGdissRO
2184.73	CTRL	1	24h	iMGdissRO
2946.38	CTRL	1	24h	iMGdissRO
1922.79	CTRL	1	24h	iMGdissRO
2669.39	CTRL	1	24h	iMGdissRO
1893.82	CTRL	1	24h	iMGdissRO
1226.8	CTRL	1	24h	iMGdissRO
1484.63	CTRL	1	24h	iMGdissRO
2384.37	CTRL	1	24h	iMGdissRO
1359.59	CTRL	1	24h	iMGdissRO
2352.46	CTRL	2	24h	iMGdissRO
1276.04	CTRL	2	24h	iMGdissRO
1524.1	CTRL	2	24h	iMGdissRO
1526.64	CTRL	2	24h	iMGdissRO
1896.63	CTRL	2	24h	iMGdissRO
2828.5	CTRL	2	24h	iMGdissRO
1518.29	CTRL	2	24h	iMGdissRO
1760.64	CTRL	2	24h	iMGdissRO
1302.1	CTRL	2	24h	iMGdissRO
1025.34	CTRL	2	24h	iMGdissRO
1665.67	CTRL	2	24h	iMGdissRO
1176.52	CTRL	2	24h	iMGdissRO
1285.92	CTRL	2	24h	iMGdissRO
1652.17	CTRL	2	24h	iMGdissRO
2281.42	CTRL	2	24h	iMGdissRO
1184.32	CTRL	2	24h	iMGdissRO
1767.79	CTRL	2	24h	iMGdissRO
2494.76	CTRL	2	24h	iMGdissRO
2238.12	CTRL	2	24h	iMGdissRO
1400.97	CTRL	2	24h	iMGdissRO
1791.32	CTRL	2	24h	iMGdissRO
2289.41	CTRL	2	24h	iMGdissRO
1399.51	CTRL	2	24h	iMGdissRO
1189.84	CTRL	2	24h	iMGdissRO
1652	CTRL	2	24h	iMGdissRO
1493.76	CTRL	2	24h	iMGdissRO
3267.01	CTRL	2	24h	iMGdissRO
2362.18	CTRL	2	24h	iMGdissRO
1310.23	CTRL	2	24h	iMGdissRO
1353.51	CTRL	2	24h	iMGdissRO
1331.89	CTRL	2	24h	iMGdissRO
1507.68	CTRL	2	24h	iMGdissRO
2185.71	CTRL	2	24h	iMGdissRO
1664.21	CTRL	2	24h	iMGdissRO
940.81	CTRL	2	24h	iMGdissRO
1756.9	CTRL	2	24h	iMGdissRO
2763.11	CTRL	2	24h	iMGdissRO
2652.45	CTRL	2	24h	iMGdissRO
1413.9	CTRL	2	24h	iMGdissRO
2746.88	CTRL	2	24h	iMGdissRO
2450.78	CTRL	2	24h	iMGdissRO
2259.68	CTRL	2	24h	iMGdissRO
2269.13	CTRL	2	24h	iMGdissRO
1712.03	CTRL	2	24h	iMGdissRO
1441.92	CTRL	2	24h	iMGdissRO
2460.27	CTRL	2	24h	iMGdissRO
1738.51	CTRL	2	24h	iMGdissRO
2031.76	CTRL	2	24h	iMGdissRO
3366.19	CTRL	2	24h	iMGdissRO
5115.43	CTRL	2	24h	iMGdissRO
1384.26	CTRL	2	24h	iMGdissRO
1339.12	CTRL	2	24h	iMGdissRO
1810.72	CTRL	2	24h	iMGdissRO
2309.86	CTRL	2	24h	iMGdissRO
1441.3	CTRL	2	24h	iMGdissRO
3091.31	CTRL	2	24h	iMGdissRO
2565.11	CTRL	2	24h	iMGdissRO
2566.34	CTRL	2	24h	iMGdissRO
3782.53	CTRL	2	24h	iMGdissRO
1573.61	CTRL	2	24h	iMGdissRO
2682.8	CTRL	2	24h	iMGdissRO
1299.25	CTRL	2	24h	iMGdissRO
2480.75	CTRL	2	24h	iMGdissRO
2827.94	CTRL	2	24h	iMGdissRO
2505.86	CTRL	2	24h	iMGdissRO
2361	CTRL	2	24h	iMGdissRO
3647.91	CTRL	2	24h	iMGdissRO
2832.36	CTRL	2	24h	iMGdissRO
2675.55	CTRL	2	24h	iMGdissRO
1761.62	CTRL	2	24h	iMGdissRO
1953.8	CTRL	2	24h	iMGdissRO
1617.95	CTRL	2	24h	iMGdissRO
1752.54	POLYIBU	1	24h	iMGdissRO
1118.84	POLYIBU	1	24h	iMGdissRO
1573.03	POLYIBU	1	24h	iMGdissRO
2347.15	POLYIBU	1	24h	iMGdissRO
2109.98	POLYIBU	1	24h	iMGdissRO
1313.51	POLYIBU	1	24h	iMGdissRO
2696.07	POLYIBU	1	24h	iMGdissRO
3706.73	POLYIBU	1	24h	iMGdissRO
2364.17	POLYIBU	1	24h	iMGdissRO
1840.43	POLYIBU	1	24h	iMGdissRO
2792.42	POLYIBU	1	24h	iMGdissRO
3021.66	POLYIBU	1	24h	iMGdissRO
3255.63	POLYIBU	1	24h	iMGdissRO
2814.74	POLYIBU	1	24h	iMGdissRO
2872.48	POLYIBU	1	24h	iMGdissRO
1325.59	POLYIBU	1	24h	iMGdissRO
2022.33	POLYIBU	1	24h	iMGdissRO
2228.22	POLYIBU	1	24h	iMGdissRO
1557.06	POLYIBU	1	24h	iMGdissRO
2176.17	POLYIBU	1	24h	iMGdissRO
1060.51	POLYIBU	1	24h	iMGdissRO
1000.55	POLYIBU	1	24h	iMGdissRO
1779.44	POLYIBU	1	24h	iMGdissRO
3792.84	POLYIBU	1	24h	iMGdissRO
2448.78	POLYIBU	1	24h	iMGdissRO
1439.81	POLYIBU	1	24h	iMGdissRO
1447.86	POLYIBU	1	24h	iMGdissRO
1351.26	POLYIBU	1	24h	iMGdissRO
1741.15	POLYIBU	1	24h	iMGdissRO
1727.04	POLYIBU	1	24h	iMGdissRO
2173.92	POLYIBU	1	24h	iMGdissRO
2479.06	POLYIBU	1	24h	iMGdissRO
1632.81	POLYIBU	1	24h	iMGdissRO
3537.95	POLYIBU	1	24h	iMGdissRO
2195.64	POLYIBU	1	24h	iMGdissRO
2879.6	POLYIBU	1	24h	iMGdissRO
2255.31	POLYIBU	1	24h	iMGdissRO
2676.4	POLYIBU	1	24h	iMGdissRO
2856.57	POLYIBU	1	24h	iMGdissRO
1278.74	POLYIBU	1	24h	iMGdissRO
1704.77	POLYIBU	1	24h	iMGdissRO
1679.9	POLYIBU	1	24h	iMGdissRO
1985.27	POLYIBU	1	24h	iMGdissRO
2006.86	POLYIBU	1	24h	iMGdissRO
2717.19	POLYIBU	1	24h	iMGdissRO
3682.81	POLYIBU	2	24h	iMGdissRO
2029.2	POLYIBU	2	24h	iMGdissRO
2375.67	POLYIBU	2	24h	iMGdissRO
4912.27	POLYIBU	2	24h	iMGdissRO
2269.91	POLYIBU	2	24h	iMGdissRO
3878.39	POLYIBU	2	24h	iMGdissRO
3422.86	POLYIBU	2	24h	iMGdissRO
5323.6	POLYIBU	2	24h	iMGdissRO
2643.45	POLYIBU	2	24h	iMGdissRO
2817.76	POLYIBU	2	24h	iMGdissRO
3755.74	POLYIBU	2	24h	iMGdissRO
3240.19	POLYIBU	2	24h	iMGdissRO
3320.82	POLYIBU	2	24h	iMGdissRO
4306.51	POLYIBU	2	24h	iMGdissRO
1761.4	POLYIBU	2	24h	iMGdissRO
3414.04	POLYIBU	2	24h	iMGdissRO
3599.62	POLYIBU	2	24h	iMGdissRO
2537.79	POLYIBU	2	24h	iMGdissRO
1860.32	POLYIBU	2	24h	iMGdissRO
3736.23	POLYIBU	2	24h	iMGdissRO
2798.58	POLYIBU	2	24h	iMGdissRO
3503.36	POLYIBU	2	24h	iMGdissRO
3375.57	POLYIBU	2	24h	iMGdissRO
2358.81	POLYIBU	2	24h	iMGdissRO
1636.43	POLYIBU	2	24h	iMGdissRO
5739.84	POLYIBU	2	24h	iMGdissRO
2438.37	POLYIBU	2	24h	iMGdissRO
3276.45	POLYIBU	2	24h	iMGdissRO
2517.21	POLYIBU	2	24h	iMGdissRO
2099.21	POLYIBU	2	24h	iMGdissRO
2966.45	POLYIBU	2	24h	iMGdissRO
3168.03	POLYIBU	2	24h	iMGdissRO
1500.06	POLYIBU	2	24h	iMGdissRO
1444.96	POLYIBU	2	24h	iMGdissRO
1637.46	POLYIBU	2	24h	iMGdissRO
1851.64	POLYIBU	2	24h	iMGdissRO
3015.23	POLYIBU	2	24h	iMGdissRO
1716.82	POLYIBU	2	24h	iMGdissRO
4358.77	POLYIBU	2	24h	iMGdissRO
2532.58	POLYIBU	2	24h	iMGdissRO
1754.14	POLYIBU	2	24h	iMGdissRO
1536.33	POLYIBU	2	24h	iMGdissRO
2863.6	POLYIBU	2	24h	iMGdissRO
1509.05	POLYIBU	2	24h	iMGdissRO
1685.28	POLYIBU	2	24h	iMGdissRO
2704.29	POLYIBU	2	24h	iMGdissRO
1984.12	POLYIBU	2	24h	iMGdissRO
4002.88	POLYIBU	2	24h	iMGdissRO
1893.29	POLYIBU	2	24h	iMGdissRO
2454.36	POLYIBU	2	24h	iMGdissRO
3316.16	POLYIBU	2	24h	iMGdissRO
3000.89	POLYIBU	2	24h	iMGdissRO
1351.66	POLYIBU	2	24h	iMGdissRO
3984.04	POLYIBU	2	24h	iMGdissRO
2598.32	POLYIBU	2	24h	iMGdissRO
2868.09	POLYIBU	2	24h	iMGdissRO
2201.45	POLYIBU	2	24h	iMGdissRO
5915.2	POLYIBU	2	24h	iMGdissRO
2840.79	POLYIBU	2	24h	iMGdissRO
3723.42	POLYIBU	2	24h	iMGdissRO
4275.98	POLYIBU	2	24h	iMGdissRO
1821.96	POLYIBU	2	24h	iMGdissRO
3175.94	POLYIBU	2	24h	iMGdissRO
3808.22	POLYIBU	2	24h	iMGdissRO
2498.38	POLYIBU	2	24h	iMGdissRO
4246.67	POLYIBU	2	24h	iMGdissRO
2021.09	POLYIBU	2	24h	iMGdissRO
2984.78	POLYIBU	2	24h	iMGdissRO
5487.18	POLYIBU	2	24h	iMGdissRO
2129.65	POLYIBU	2	24h	iMGdissRO
2417.23	POLYIBU	2	24h	iMGdissRO
1858.02	POLYIBU	2	24h	iMGdissRO
3163.47	POLYIBU	2	24h	iMGdissRO
2066.37	POLYIBU	2	24h	iMGdissRO
1622.21	POLYIBU	2	24h	iMGdissRO
2526.14	POLYIBU	2	24h	iMGdissRO
1859.33	POLYIBU	2	24h	iMGdissRO
1846.99	POLYIBU	2	24h	iMGdissRO
2899.56	POLYIBU	2	24h	iMGdissRO
1267.05	POLYIBU	2	24h	iMGdissRO
2833.71	POLYIBU	2	24h	iMGdissRO
1183.78	POLYIBU	2	24h	iMGdissRO
2686.35	POLYIBU	2	24h	iMGdissRO
1885.76	POLYIBU	2	24h	iMGdissRO
2507.06	POLYIBU	2	24h	iMGdissRO
1410.75	POLYIBU	2	24h	iMGdissRO
2555	POLYIBU	2	24h	iMGdissRO
1661.55	POLYIBU	2	24h	iMGdissRO
2297.83	POLYIBU	2	24h	iMGdissRO
2265.51	POLYIBU	2	24h	iMGdissRO
2632.64	POLYIBU	2	24h	iMGdissRO
3641.88	POLYIBU	2	24h	iMGdissRO
4219.2	POLYIBU	2	24h	iMGdissRO
1776.66	POLYIBU	2	24h	iMGdissRO
4294.48	POLYIBU	2	24h	iMGdissRO
1925.77	POLYIBU	2	24h	iMGdissRO
3113.8	POLYIBU	2	24h	iMGdissRO
2040.71	POLYIBU	2	24h	iMGdissRO
1592.83	POLYIBU	2	24h	iMGdissRO
3161.23	POLYIBU	2	24h	iMGdissRO
1284.56	POLYIBU	2	24h	iMGdissRO
3379.12	POLYIBU	2	24h	iMGdissRO
1808.63	POLYIBU	2	24h	iMGdissRO
2405.78	POLYIBU	2	24h	iMGdissRO
2503.34	POLYIBU	2	24h	iMGdissRO
1547.2	CTRL	4	24h	iMGdissRO
2762.61	CTRL	4	24h	iMGdissRO
2525.21	CTRL	4	24h	iMGdissRO
2240.98	CTRL	4	24h	iMGdissRO
2068.08	CTRL	4	24h	iMGdissRO
3355.36	CTRL	4	24h	iMGdissRO
1875.03	CTRL	4	24h	iMGdissRO
4294.42	CTRL	4	24h	iMGdissRO
4522.78	CTRL	4	24h	iMGdissRO
2774.36	CTRL	4	24h	iMGdissRO
3529.71	CTRL	4	24h	iMGdissRO
2310.97	CTRL	4	24h	iMGdissRO
3907.48	CTRL	4	24h	iMGdissRO
2869.3	CTRL	4	24h	iMGdissRO
1703.2	CTRL	4	24h	iMGdissRO
2226.47	CTRL	4	24h	iMGdissRO
2988.87	CTRL	4	24h	iMGdissRO
3400.5	CTRL	4	24h	iMGdissRO
6559.28	POLY	4	24h	iMGdissRO
2162.76	POLY	4	24h	iMGdissRO
2641.25	POLY	4	24h	iMGdissRO
5146.11	POLY	4	24h	iMGdissRO
3300.37	POLY	4	24h	iMGdissRO
4609.45	POLY	4	24h	iMGdissRO
3715.29	POLY	4	24h	iMGdissRO
3943.57	POLY	4	24h	iMGdissRO
2916.2	POLY	4	24h	iMGdissRO
6666.8	POLY	4	24h	iMGdissRO
2628.89	POLY	4	24h	iMGdissRO
3158.57	POLY	4	24h	iMGdissRO
2263.85	POLY	4	24h	iMGdissRO
3138.5	POLY	4	24h	iMGdissRO
2981.74	POLY	4	24h	iMGdissRO
3627.22	POLY	4	24h	iMGdissRO
3677.41	POLY	4	24h	iMGdissRO
4858.77	POLY	4	24h	iMGdissRO
1017.2	POLY	4	24h	iMGdissRO
4683.9	POLY	4	24h	iMGdissRO
2202.06	POLY	4	24h	iMGdissRO
3208.59	POLY	4	24h	iMGdissRO
3084.61	POLY	4	24h	iMGdissRO
2714.06	POLY	4	24h	iMGdissRO
1349.51	POLYIBU	4	24h	iMGdissRO
1865.39	POLYIBU	4	24h	iMGdissRO
1319.3	POLYIBU	4	24h	iMGdissRO
1531.96	POLYIBU	4	24h	iMGdissRO
1413.8	POLYIBU	4	24h	iMGdissRO
1298.25	POLYIBU	4	24h	iMGdissRO
1933.14	POLYIBU	4	24h	iMGdissRO
1482.21	POLYIBU	4	24h	iMGdissRO
1819.49	POLYIBU	4	24h	iMGdissRO
3139.24	POLYIBU	4	24h	iMGdissRO
1668.57	POLYIBU	4	24h	iMGdissRO
1877.41	POLYIBU	4	24h	iMGdissRO
1729.62	POLYIBU	4	24h	iMGdissRO
2519.87	POLYIBU	4	24h	iMGdissRO
1747.91	POLYIBU	4	24h	iMGdissRO
2686.34	POLYIBU	4	24h	iMGdissRO
1849.9	POLYIBU	4	24h	iMGdissRO
2466.98	POLYIBU	4	24h	iMGdissRO
1980.76	POLYIBU	4	24h	iMGdissRO
1617.18	POLYIBU	4	24h	iMGdissRO
1689.24	POLYIBU	4	24h	iMGdissRO
1806.51	POLYIBU	4	24h	iMGdissRO
1660.77	POLYIBU	4	24h	iMGdissRO
1218.95	POLYIBU	4	24h	iMGdissRO
2529.52	POLYIBU	4	24h	iMGdissRO
1976.33	CTRL	5	24h	iMGdissRO
1174.09	CTRL	5	24h	iMGdissRO
3562.51	CTRL	5	24h	iMGdissRO
2633.99	CTRL	5	24h	iMGdissRO
2095.18	CTRL	5	24h	iMGdissRO
1804.7	CTRL	5	24h	iMGdissRO
2209.56	CTRL	5	24h	iMGdissRO
3045.37	CTRL	5	24h	iMGdissRO
1759.82	CTRL	5	24h	iMGdissRO
2175.02	CTRL	5	24h	iMGdissRO
931.556	CTRL	5	24h	iMGdissRO
2489.59	CTRL	5	24h	iMGdissRO
2094.53	CTRL	5	24h	iMGdissRO
952.978	CTRL	5	24h	iMGdissRO
1391.44	CTRL	5	24h	iMGdissRO
1616.67	CTRL	5	24h	iMGdissRO
1514.38	CTRL	5	24h	iMGdissRO
1546.21	CTRL	5	24h	iMGdissRO
1574.2	CTRL	5	24h	iMGdissRO
2721.66	CTRL	5	24h	iMGdissRO
1931.1	CTRL	5	24h	iMGdissRO
2149.6	CTRL	5	24h	iMGdissRO
1888.47	CTRL	5	24h	iMGdissRO
1459.98	POLY	5	24h	iMGdissRO
2369.08	POLY	5	24h	iMGdissRO
2633.92	POLY	5	24h	iMGdissRO
2326.4	POLY	5	24h	iMGdissRO
1911.48	POLY	5	24h	iMGdissRO
1438.24	POLY	5	24h	iMGdissRO
1979.63	POLY	5	24h	iMGdissRO
2251.78	POLY	5	24h	iMGdissRO
2492.54	POLY	5	24h	iMGdissRO
2512.73	POLY	5	24h	iMGdissRO
1921.59	POLY	5	24h	iMGdissRO
3044.65	POLY	5	24h	iMGdissRO
2953.7	POLYIBU	5	24h	iMGdissRO
2194.08	POLYIBU	5	24h	iMGdissRO
2038.11	POLYIBU	5	24h	iMGdissRO
2927	POLYIBU	5	24h	iMGdissRO
1162.19	POLYIBU	5	24h	iMGdissRO
2402.28	POLYIBU	5	24h	iMGdissRO
4977.96	POLYIBU	5	24h	iMGdissRO
2649.39	POLYIBU	5	24h	iMGdissRO
1497.47	POLYIBU	5	24h	iMGdissRO
2932.82	POLYIBU	5	24h	iMGdissRO
1857.36	POLYIBU	5	24h	iMGdissRO
1263	POLYIBU	5	24h	iMGdissRO
3284.17	POLYIBU	5	24h	iMGdissRO
1193.46	POLYIBU	5	24h	iMGdissRO
1746.9	POLYIBU	5	24h	iMGdissRO
2265.82	POLYIBU	5	24h	iMGdissRO
2206.7	POLYIBU	5	24h	iMGdissRO
3320.96	POLYIBU	5	24h	iMGdissRO
1040.26	POLYIBU	5	24h	iMGdissRO
2052.28	POLYIBU	5	24h	iMGdissRO
3634.51	POLYIBU	5	24h	iMGdissRO
1518.35	POLYIBU	5	24h	iMGdissRO
1461.7	POLYIBU	5	24h	iMGdissRO
3587.93	CTRL	6	24h	iMGdissRO
2185.69	CTRL	6	24h	iMGdissRO
2699.15	CTRL	6	24h	iMGdissRO
5205.04	CTRL	6	24h	iMGdissRO
3167.92	CTRL	6	24h	iMGdissRO
4272.21	CTRL	6	24h	iMGdissRO
4464.76	CTRL	6	24h	iMGdissRO
4618.18	CTRL	6	24h	iMGdissRO
3681.94	CTRL	6	24h	iMGdissRO
3394.24	CTRL	6	24h	iMGdissRO
5345	CTRL	6	24h	iMGdissRO
2860.68	CTRL	6	24h	iMGdissRO
5466.76	CTRL	6	24h	iMGdissRO
2382.48	CTRL	6	24h	iMGdissRO
4975.03	CTRL	6	24h	iMGdissRO
4997.22	CTRL	6	24h	iMGdissRO
4785.61	CTRL	6	24h	iMGdissRO
2060.81	CTRL	6	24h	iMGdissRO
3432.05	CTRL	6	24h	iMGdissRO
2736.52	CTRL	6	24h	iMGdissRO
3166.91	CTRL	6	24h	iMGdissRO
3580.79	CTRL	6	24h	iMGdissRO
2815.18	CTRL	6	24h	iMGdissRO
2008.11	CTRL	6	24h	iMGdissRO
2879.33	CTRL	6	24h	iMGdissRO
2181.97	CTRL	6	24h	iMGdissRO
3685.69	CTRL	6	24h	iMGdissRO
3663.41	CTRL	6	24h	iMGdissRO
3690.71	CTRL	6	24h	iMGdissRO
2069.49	CTRL	6	24h	iMGdissRO
4304.63	CTRL	6	24h	iMGdissRO
2328.1	POLY	6	24h	iMGdissRO
3339.26	POLY	6	24h	iMGdissRO
2975.05	POLY	6	24h	iMGdissRO
3310.27	POLY	6	24h	iMGdissRO
5446.07	POLY	6	24h	iMGdissRO
1608.33	POLY	6	24h	iMGdissRO
4873.72	POLY	6	24h	iMGdissRO
4139.84	POLY	6	24h	iMGdissRO
2885.45	POLY	6	24h	iMGdissRO
2797.54	POLY	6	24h	iMGdissRO
3582.07	POLY	6	24h	iMGdissRO
3095.35	POLY	6	24h	iMGdissRO
4652.48	POLY	6	24h	iMGdissRO
4960.1	POLY	6	24h	iMGdissRO
3178.76	POLY	6	24h	iMGdissRO
3095.61	POLY	6	24h	iMGdissRO
3784.58	POLY	6	24h	iMGdissRO
3946.74	POLY	6	24h	iMGdissRO
4451.1	POLY	6	24h	iMGdissRO
3180.19	POLY	6	24h	iMGdissRO
6027.82	POLY	6	24h	iMGdissRO
5213.27	POLYIBU	6	24h	iMGdissRO
2133.36	POLYIBU	6	24h	iMGdissRO
3090.44	POLYIBU	6	24h	iMGdissRO
3102.93	POLYIBU	6	24h	iMGdissRO
4351.71	POLYIBU	6	24h	iMGdissRO
1239.16	POLYIBU	6	24h	iMGdissRO
2776.41	POLYIBU	6	24h	iMGdissRO
2019.62	POLYIBU	6	24h	iMGdissRO
1783.44	POLYIBU	6	24h	iMGdissRO
1989.77	POLYIBU	6	24h	iMGdissRO
1465.24	POLYIBU	6	24h	iMGdissRO
2764.11	POLYIBU	6	24h	iMGdissRO
3424.83	POLYIBU	6	24h	iMGdissRO
3419.28	POLYIBU	6	24h	iMGdissRO
2566.58	POLYIBU	6	24h	iMGdissRO
2955.4	POLYIBU	6	24h	iMGdissRO
5342.07	POLYIBU	6	24h	iMGdissRO
2525.98	POLYIBU	6	24h	iMGdissRO
2518.96	POLYIBU	6	24h	iMGdissRO
8311.15	POLYIBU	6	24h	iMGdissRO
1982.84	POLYIBU	6	24h	iMGdissRO
1506.82	POLYIBU	6	24h	iMGdissRO
2353.82	POLYIBU	6	24h	iMGdissRO
2467.01	POLYIBU	6	24h	iMGdissRO
3472.94	POLYIBU	6	24h	iMGdissRO
1989.97	CTRL	1a	4h	iMGdissRO
3323.51	CTRL	1a	4h	iMGdissRO
2942.93	CTRL	1a	4h	iMGdissRO
1665.05	CTRL	1a	4h	iMGdissRO
3686.9	CTRL	1a	4h	iMGdissRO
3988.9	CTRL	1a	4h	iMGdissRO
2593.97	CTRL	1a	4h	iMGdissRO
3657.77	CTRL	1a	4h	iMGdissRO
2213.47	CTRL	1a	4h	iMGdissRO
1759.08	CTRL	1a	4h	iMGdissRO
2407.64	CTRL	1a	4h	iMGdissRO
4444.68	CTRL	1a	4h	iMGdissRO
4455.33	CTRL	1a	4h	iMGdissRO
1475.76	CTRL	1a	4h	iMGdissRO
3453.12	CTRL	1a	4h	iMGdissRO
4956.76	CTRL	1a	4h	iMGdissRO
2237.69	CTRL	1a	4h	iMGdissRO
3867.11	CTRL	1b	4h	iMGdissRO
1813.32	CTRL	1b	4h	iMGdissRO
974.297	CTRL	1b	4h	iMGdissRO
1126.82	CTRL	1b	4h	iMGdissRO
1601.62	CTRL	1b	4h	iMGdissRO
1288.47	CTRL	1b	4h	iMGdissRO
1506.42	CTRL	1b	4h	iMGdissRO
3366.46	CTRL	1b	4h	iMGdissRO
2496.23	CTRL	1b	4h	iMGdissRO
3804.54	CTRL	1b	4h	iMGdissRO
1030.66	CTRL	1b	4h	iMGdissRO
2571.22	CTRL	1b	4h	iMGdissRO
1930.11	CTRL	1b	4h	iMGdissRO
2188.47	CTRL	1b	4h	iMGdissRO
2773.35	CTRL	1b	4h	iMGdissRO
2604.05	CTRL	1c	4h	iMGdissRO
5746.75	CTRL	1c	4h	iMGdissRO
2181.02	CTRL	1c	4h	iMGdissRO
4299.86	CTRL	1c	4h	iMGdissRO
5262.84	CTRL	1c	4h	iMGdissRO
3458.09	CTRL	1c	4h	iMGdissRO
5418.85	CTRL	1c	4h	iMGdissRO
4562.98	CTRL	1c	4h	iMGdissRO
3632.84	CTRL	1c	4h	iMGdissRO
3134.41	CTRL	1c	4h	iMGdissRO
3187.11	CTRL	1c	4h	iMGdissRO
4728.46	CTRL	1c	4h	iMGdissRO
3900.06	CTRL	1c	4h	iMGdissRO
3192.1	CTRL	1c	4h	iMGdissRO
4302.76	CTRL	1c	4h	iMGdissRO
4539.99	CTRL	1c	4h	iMGdissRO
2684.26	CTRL	1c	4h	iMGdissRO
2554.19	CTRL	1c	4h	iMGdissRO
2284.77	CTRL	1c	4h	iMGdissRO
2391.32	CTRL	1c	4h	iMGdissRO
5236.29	CTRL	2a	4h	iMGdissRO
5871.41	CTRL	2a	4h	iMGdissRO
3518.39	CTRL	2a	4h	iMGdissRO
3963.72	CTRL	2a	4h	iMGdissRO
3502.9	CTRL	2a	4h	iMGdissRO
785.15	CTRL	2a	4h	iMGdissRO
2394.93	CTRL	2a	4h	iMGdissRO
933.717	CTRL	2a	4h	iMGdissRO
2788.73	CTRL	2a	4h	iMGdissRO
3220.96	CTRL	2a	4h	iMGdissRO
2650.53	CTRL	2a	4h	iMGdissRO
3381.61	CTRL	2a	4h	iMGdissRO
3310.85	CTRL	2a	4h	iMGdissRO
918.398	CTRL	2a	4h	iMGdissRO
2042.2	CTRL	2a	4h	iMGdissRO
5734.37	CTRL	2a	4h	iMGdissRO
1949.71	CTRL	2a	4h	iMGdissRO
4342.5	CTRL	2a	4h	iMGdissRO
1122.85	CTRL	2a	4h	iMGdissRO
5796.95	CTRL	2a	4h	iMGdissRO
1838.45	CTRL	2b	4h	iMGdissRO
1314.37	CTRL	2b	4h	iMGdissRO
2325.7	CTRL	2b	4h	iMGdissRO
1647.52	CTRL	2b	4h	iMGdissRO
2977.47	CTRL	2b	4h	iMGdissRO
1652.78	CTRL	2b	4h	iMGdissRO
4056.15	CTRL	2b	4h	iMGdissRO
832.1	CTRL	2b	4h	iMGdissRO
3456.42	CTRL	2b	4h	iMGdissRO
2561.89	CTRL	2b	4h	iMGdissRO
2527.36	CTRL	2b	4h	iMGdissRO
2448.94	CTRL	2b	4h	iMGdissRO
1803.35	CTRL	2b	4h	iMGdissRO
1491.53	CTRL	2b	4h	iMGdissRO
3853.13	CTRL	2b	4h	iMGdissRO
2446.32	CTRL	2b	4h	iMGdissRO
1609.88	CTRL	2b	4h	iMGdissRO
2451.4	CTRL	2b	4h	iMGdissRO
1088.88	CTRL	2b	4h	iMGdissRO
2278.72	CTRL	2b	4h	iMGdissRO
2260.58	CTRL	2c	4h	iMGdissRO
1584.38	CTRL	2c	4h	iMGdissRO
3525.79	CTRL	2c	4h	iMGdissRO
1930.92	CTRL	2c	4h	iMGdissRO
3430.3	CTRL	2c	4h	iMGdissRO
1506.6	CTRL	2c	4h	iMGdissRO
1811.51	CTRL	2c	4h	iMGdissRO
3878.32	CTRL	2c	4h	iMGdissRO
2743.59	CTRL	2c	4h	iMGdissRO
1099.82	CTRL	2c	4h	iMGdissRO
3222.41	CTRL	2c	4h	iMGdissRO
2042.39	CTRL	2c	4h	iMGdissRO
4077.46	CTRL	2c	4h	iMGdissRO
1508.96	CTRL	2c	4h	iMGdissRO
3200.55	CTRL	2c	4h	iMGdissRO
1848.98	CTRL	2c	4h	iMGdissRO
3015.64	CTRL	2c	4h	iMGdissRO
3548.43	CTRL	2c	4h	iMGdissRO
2748.53	POLY	1a	4h	iMGdissRO
3478.86	POLY	1a	4h	iMGdissRO
2228.15	POLY	1a	4h	iMGdissRO
1558.26	POLY	1a	4h	iMGdissRO
3628.87	POLY	1a	4h	iMGdissRO
3106.97	POLY	1a	4h	iMGdissRO
3939.86	POLY	1a	4h	iMGdissRO
1919.81	POLY	1a	4h	iMGdissRO
2547.43	POLY	1a	4h	iMGdissRO
2573	POLY	1a	4h	iMGdissRO
2003.59	POLY	1a	4h	iMGdissRO
4319.64	POLY	1a	4h	iMGdissRO
3782.59	POLY	1a	4h	iMGdissRO
3533.95	POLY	1a	4h	iMGdissRO
2930.57	POLY	1a	4h	iMGdissRO
1127.29	POLY	1a	4h	iMGdissRO
3521.77	POLY	1b	4h	iMGdissRO
1666.75	POLY	1b	4h	iMGdissRO
733.025	POLY	1b	4h	iMGdissRO
3158.23	POLY	1b	4h	iMGdissRO
3768.43	POLY	1b	4h	iMGdissRO
1275.38	POLY	1b	4h	iMGdissRO
2777.39	POLY	1b	4h	iMGdissRO
3212.21	POLY	1b	4h	iMGdissRO
2154.13	POLY	1b	4h	iMGdissRO
1937.13	POLY	1b	4h	iMGdissRO
2816.88	POLY	1b	4h	iMGdissRO
2252.78	POLY	1b	4h	iMGdissRO
3685.77	POLY	1b	4h	iMGdissRO
2815.88	POLY	1b	4h	iMGdissRO
5937.59	POLY	1b	4h	iMGdissRO
3244.19	POLY	1b	4h	iMGdissRO
1550.2	POLY	1b	4h	iMGdissRO
4248.34	POLY	1b	4h	iMGdissRO
5951.05	POLY	1b	4h	iMGdissRO
996.809	POLY	1c	4h	iMGdissRO
2466.28	POLY	1c	4h	iMGdissRO
2612.63	POLY	1c	4h	iMGdissRO
950.167	POLY	1c	4h	iMGdissRO
2979.02	POLY	1c	4h	iMGdissRO
2954.48	POLY	1c	4h	iMGdissRO
2103.67	POLY	1c	4h	iMGdissRO
2702.91	POLY	1c	4h	iMGdissRO
3215.67	POLY	1c	4h	iMGdissRO
1447.98	POLY	1c	4h	iMGdissRO
2963.95	POLY	1c	4h	iMGdissRO
3012.89	POLY	1c	4h	iMGdissRO
1133.62	POLY	1c	4h	iMGdissRO
1133.37	POLY	1c	4h	iMGdissRO
2140.88	POLY	1c	4h	iMGdissRO
745.528	POLY	1c	4h	iMGdissRO
1570.95	POLY	1c	4h	iMGdissRO
2552.78	POLY	1c	4h	iMGdissRO
2876.51	POLY	2a	4h	iMGdissRO
3318.01	POLY	2a	4h	iMGdissRO
1885.14	POLY	2a	4h	iMGdissRO
2498.83	POLY	2a	4h	iMGdissRO
3644.16	POLY	2a	4h	iMGdissRO
3078.04	POLY	2a	4h	iMGdissRO
3339.74	POLY	2a	4h	iMGdissRO
2712.03	POLY	2a	4h	iMGdissRO
1252.67	POLY	2a	4h	iMGdissRO
3502.31	POLY	2a	4h	iMGdissRO
2411.49	POLY	2a	4h	iMGdissRO
2713.16	POLY	2a	4h	iMGdissRO
1011.92	POLY	2b	4h	iMGdissRO
2375.88	POLY	2b	4h	iMGdissRO
1796.93	POLY	2b	4h	iMGdissRO
1078.15	POLY	2b	4h	iMGdissRO
2631.79	POLY	2b	4h	iMGdissRO
1581.81	POLY	2b	4h	iMGdissRO
1284.57	POLY	2b	4h	iMGdissRO
2785.24	POLY	2b	4h	iMGdissRO
1203	POLY	2b	4h	iMGdissRO
2096.38	POLY	2b	4h	iMGdissRO
2077.63	POLY	2b	4h	iMGdissRO
1818.21	POLY	2b	4h	iMGdissRO
893.78	POLY	2b	4h	iMGdissRO
5080.18	POLY	2b	4h	iMGdissRO
1544.44	POLY	2b	4h	iMGdissRO
1698.41	POLY	2b	4h	iMGdissRO
1004.48	POLY	2b	4h	iMGdissRO
1230.76	POLY	2b	4h	iMGdissRO
1765.83	POLY	2b	4h	iMGdissRO
3731.89	POLY	2b	4h	iMGdissRO
2196.02	CTRL	3a	4h	iMGdissRO
1603.26	CTRL	3a	4h	iMGdissRO
1578.34	CTRL	3a	4h	iMGdissRO
1674.63	CTRL	3a	4h	iMGdissRO
2256.02	CTRL	3a	4h	iMGdissRO
1446.97	CTRL	3a	4h	iMGdissRO
2871.78	CTRL	3a	4h	iMGdissRO
848.715	CTRL	3a	4h	iMGdissRO
3356.7	CTRL	3a	4h	iMGdissRO
2080.92	CTRL	3a	4h	iMGdissRO
1627.51	CTRL	3a	4h	iMGdissRO
3419.68	CTRL	3a	4h	iMGdissRO
1500.35	CTRL	3a	4h	iMGdissRO
1669.85	CTRL	3a	4h	iMGdissRO
2101.07	CTRL	3a	4h	iMGdissRO
2816.74	CTRL	3b	4h	iMGdissRO
1821.33	CTRL	3b	4h	iMGdissRO
1163.04	CTRL	3b	4h	iMGdissRO
1711.95	CTRL	3b	4h	iMGdissRO
3909.87	CTRL	3b	4h	iMGdissRO
2456.49	CTRL	3b	4h	iMGdissRO
4224.12	CTRL	3b	4h	iMGdissRO
2184.75	CTRL	3b	4h	iMGdissRO
4075.88	CTRL	3b	4h	iMGdissRO
2684.93	CTRL	3b	4h	iMGdissRO
3772.95	CTRL	3b	4h	iMGdissRO
2096.56	CTRL	3b	4h	iMGdissRO
1531.99	CTRL	3c	4h	iMGdissRO
1664.15	CTRL	3c	4h	iMGdissRO
2849.05	CTRL	3c	4h	iMGdissRO
2415.69	CTRL	3c	4h	iMGdissRO
2471.64	CTRL	3c	4h	iMGdissRO
2885.92	CTRL	3c	4h	iMGdissRO
1332.53	CTRL	3c	4h	iMGdissRO
4774.11	CTRL	3c	4h	iMGdissRO
3157.85	CTRL	3c	4h	iMGdissRO
4398.81	CTRL	3c	4h	iMGdissRO
3192.37	CTRL	3c	4h	iMGdissRO
3048.59	CTRL	3c	4h	iMGdissRO
3041.4	CTRL	3c	4h	iMGdissRO
3009.58	CTRL	4a	4h	iMGdissRO
3533.3	CTRL	4a	4h	iMGdissRO
3277.08	CTRL	4a	4h	iMGdissRO
2790.62	CTRL	4a	4h	iMGdissRO
6849.29	CTRL	4a	4h	iMGdissRO
3238.74	CTRL	4a	4h	iMGdissRO
2032.04	CTRL	4a	4h	iMGdissRO
3413.68	CTRL	4a	4h	iMGdissRO
1649.07	CTRL	4a	4h	iMGdissRO
3818.81	CTRL	4a	4h	iMGdissRO
1796.52	CTRL	4b	4h	iMGdissRO
1103.23	CTRL	4b	4h	iMGdissRO
803.087	CTRL	4b	4h	iMGdissRO
5635.13	CTRL	4b	4h	iMGdissRO
3321.74	CTRL	4b	4h	iMGdissRO
2198.54	CTRL	4b	4h	iMGdissRO
5823.66	CTRL	4b	4h	iMGdissRO
2876.94	CTRL	4b	4h	iMGdissRO
5424.45	CTRL	4b	4h	iMGdissRO
4004.23	CTRL	4c	4h	iMGdissRO
1113.43	CTRL	4c	4h	iMGdissRO
4568.1	CTRL	4c	4h	iMGdissRO
6240.01	CTRL	4c	4h	iMGdissRO
2655.46	CTRL	4c	4h	iMGdissRO
2401.4	CTRL	4c	4h	iMGdissRO
2894.58	CTRL	4c	4h	iMGdissRO
2362.96	CTRL	4c	4h	iMGdissRO
4522.9	CTRL	4c	4h	iMGdissRO
1489.98	CTRL	4c	4h	iMGdissRO
1273.41	CTRL	4c	4h	iMGdissRO
3707.05	CTRL	4c	4h	iMGdissRO
4587.76	CTRL	4c	4h	iMGdissRO
3663.23	CTRL	4c	4h	iMGdissRO
2794.59	CTRL	4c	4h	iMGdissRO
6069.75	CTRL	4c	4h	iMGdissRO
4862.18	CTRL	4c	4h	iMGdissRO
4354.21	CTRL	4c	4h	iMGdissRO
5308.17	CTRL	4c	4h	iMGdissRO
4314.17	POLY	3b	4h	iMGdissRO
5401.72	POLY	3b	4h	iMGdissRO
7450.28	POLY	3b	4h	iMGdissRO
7617.52	POLY	3b	4h	iMGdissRO
4707.74	POLY	3b	4h	iMGdissRO
5466.11	POLY	3b	4h	iMGdissRO
3805.19	POLY	3b	4h	iMGdissRO
4177.06	POLY	3b	4h	iMGdissRO
4252.06	POLY	3b	4h	iMGdissRO
3025.59	POLY	3c	4h	iMGdissRO
3289.28	POLY	3c	4h	iMGdissRO
2743.49	POLY	3c	4h	iMGdissRO
2646.93	POLY	3c	4h	iMGdissRO
3926.44	POLY	3c	4h	iMGdissRO
883.486	POLY	3c	4h	iMGdissRO
5153.44	POLY	3c	4h	iMGdissRO
3212.09	POLY	3c	4h	iMGdissRO
4184.79	POLY	3c	4h	iMGdissRO
2028.65	POLY	4a	4h	iMGdissRO
1141.96	POLY	4a	4h	iMGdissRO
2827.11	POLY	4a	4h	iMGdissRO
3016.52	POLY	4a	4h	iMGdissRO
3020.75	POLY	4a	4h	iMGdissRO
3510.88	POLY	4a	4h	iMGdissRO
1749.43	POLY	4a	4h	iMGdissRO
3997.41	POLY	4b	4h	iMGdissRO
2987.15	POLY	4b	4h	iMGdissRO
4343.34	POLY	4b	4h	iMGdissRO
4039.56	POLY	4b	4h	iMGdissRO
3252.47	POLY	4b	4h	iMGdissRO
1884.5	POLY	4b	4h	iMGdissRO
3011.35	POLY	4b	4h	iMGdissRO
3721.4	POLY	4b	4h	iMGdissRO
1774.76	POLY	4b	4h	iMGdissRO
2527.35	POLY	4b	4h	iMGdissRO
5054.42	POLY	4b	4h	iMGdissRO
3057.23	POLY	4b	4h	iMGdissRO
4096.17	POLY	4c	4h	iMGdissRO
4805.1	POLY	4c	4h	iMGdissRO
6627.69	POLY	4c	4h	iMGdissRO
5130.38	POLY	4c	4h	iMGdissRO
3258.76	POLY	4c	4h	iMGdissRO
4861.91	POLY	4c	4h	iMGdissRO
4210.43	POLY	3a	4h	iMGdissRO
6087.65	POLY	3a	4h	iMGdissRO
8041.43	POLY	3a	4h	iMGdissRO
5819.38	POLY	3a	4h	iMGdissRO
2442.15	POLY	3a	4h	iMGdissRO
3248.22	POLY	3a	4h	iMGdissRO
6364.07	POLY	3a	4h	iMGdissRO
2901.42	POLY	3a	4h	iMGdissRO
2839.89	POLY	3a	4h	iMGdissRO

## Sheet: Fig3f-i
Biological_replicate	Condition	Format	Stimuation	Technical_replicate		DAPI_total	DAPI_no iMG	iMG	Brn3	%BRN3+-cell/Hoechst+-cells	%GC within 5 um to iMG	iMG_phag_Brn3	% iMG phagocytose GC
4	POLY	iMGdissRO	24h_stim	3	Diff03/23	1689	1657	32	182	10.9837	21	1	3.125
4	POLY	iMGdissRO	24h_stim	2	Diff03/23	1745	1693	52	298	17.6019	56	2	3.84615
4	POLY	iMGdissRO	24h_stim	1	Diff03/23	1629	1583	46	264	16.6772	51	0	0
4	CTRL	iMGdissRO	24h_stim	1	Diff03/23	1658	1625	33	145	8.92308	17	0	0
4	CTRL	iMGdissRO	24h_stim	2	Diff03/23	1602	1559	43	115	7.37652	16	2	4.65116
4	CTRL	iMGdissRO	24h_stim	3	Diff03/23	1407	1360	47	204	15	41	2	4.25532
5	POLY	iMGdissRO	24h_stim	3	Diff04/23	1704	1665	39	329	19.7598	58	1	2.5641
5	POLY	iMGdissRO	24h_stim	2	Diff04/23	1671	1634	37	114	6.97674	14	0	0
5	POLY	iMGdissRO	24h_stim	1	Diff04/23	1589	1534	55	179	11.6688	53	0	0
5	CTRL	iMGdissRO	24h_stim	1	Diff04/23	1574	1542	32	156	10.1167	23	1	3.125
5	CTRL	iMGdissRO	24h_stim	2	Diff04/23	1549	1505	44	75	4.98339	22	0	0
5	CTRL	iMGdissRO	24h_stim	3	Diff04/23	1569	1534	35	87	5.67145	23	1	2.85714
1	POLY	iMGdissRO	24h_stim	3	Diff05/23	1708	1660	48	40	2.34192	13	1	2.08333
1	POLY	iMGdissRO	24h_stim	2	Diff05/23	1685	1643	42	79	4.68843	11	1	2.38095
1	POLY	iMGdissRO	24h_stim	1	Diff05/23	1706	1653	53	114	6.6823	22	1	1.88679
1	CTRL	iMGdissRO	24h_stim	1	Diff05/23	1817	1756	61	94	5.17336	17	3	4.91803
1	CTRL	iMGdissRO	24h_stim	2	Diff05/23	1877	1811	66	66	3.51625	21	1	1.51515
1	CTRL	iMGdissRO	24h_stim	3	Diff05/23	1751	1684	67	91	5.19703	18	2	2.98507
2	POLY	iMGdissRO	24h_stim	3	Diff05/23II	1600	1532	68	124	7.75	41	2	2.94118
2	POLY	iMGdissRO	24h_stim	2	Diff05/23II	1772	1721	51	215	12.1332	40	0	0
2	POLY	iMGdissRO	24h_stim	1	Diff05/23II	1708	1638	70	67	3.92272	18	2	2.85714
2	CTRL	iMGdissRO	24h_stim	1	Diff05/23II	1853	1783	70	87	4.69509	23	0	0
2	CTRL	iMGdissRO	24h_stim	2	Diff05/23II	1797	1748	49	59	3.28325	17	0	0
2	CTRL	iMGdissRO	24h_stim	3	Diff05/23II	1850	1791	59	289	15.6216	93	1	1.69492
3	POLY	iMGdissRO	24h_stim	3	Diff06/23	1731	1681	50	140	8.08781	24	0	0
3	POLY	iMGdissRO	24h_stim	2	Diff06/23	1726	1675	51	242	14.0209	39	0	0
3	POLY	iMGdissRO	24h_stim	1	Diff06/23	1638	1595	43	167	10.1954	25	1	2.32558
3	CTRL	iMGdissRO	24h_stim	1	Diff06/23	1695	1636	59	252	14.8673	48	0	0
3	CTRL	iMGdissRO	24h_stim	2	Diff06/23	1655	1606	49	186	11.2387	28	0	0
3	CTRL	iMGdissRO	24h_stim	3	Diff06/23	1724	1681	43	95	5.51044	29	1	2.32558

## Sheet: Fig4a, SFig6,7
Format	Condition	Target	Value	Technical_replicate	Biological_replicate	Timepoint	Diff_ID
dissRO	CTRL	Reference	36478	1	R1	24h	05/22
dissRO	CTRL	Reference	33980	2	R1	24h	05/22
dissRO	CTRL	CCL2	833	1	R1	24h	05/22
dissRO	CTRL	CCL2	692	2	R1	24h	05/22
dissRO	CTRL	Reference	39945	1	R1	24h	05/22
dissRO	CTRL	Reference	40312	2	R1	24h	05/22
dissRO	CTRL	CXCL12	445	1	R1	24h	05/22
dissRO	CTRL	CXCL12	327	2	R1	24h	05/22
dissRO	CTRL	IL13	123	1	R1	24h	05/22
dissRO	CTRL	IL13	158	2	R1	24h	05/22
dissRO	CTRL	IL18	168	1	R1	24h	05/22
dissRO	CTRL	IL18	150	2	R1	24h	05/22
dissRO	CTRL	Reference	36416	1	R1	24h	05/22
dissRO	CTRL	Reference	36626	2	R1	24h	05/22
dissRO	CTRL	MIF	2784	1	R1	24h	05/22
dissRO	CTRL	MIF	2298	2	R1	24h	05/22
dissRO	CTRL	SerpinE1	8625	1	R1	24h	05/22
dissRO	CTRL	SerpinE1	8833	2	R1	24h	05/22
dissRO	CTRL	Negative	124	1	R1	24h	05/22
dissRO	CTRL	Negative	157	2	R1	24h	05/22
dissRO	POLY	Reference	27428	1	R1	24h	05/22
dissRO	POLY	Reference	26470	2	R1	24h	05/22
dissRO	POLY	CCL2	1592	1	R1	24h	05/22
dissRO	POLY	CCL2	1236	2	R1	24h	05/22
dissRO	POLY	Reference	32024	1	R1	24h	05/22
dissRO	POLY	Reference	29373	2	R1	24h	05/22
dissRO	POLY	CXCL12	210	1	R1	24h	05/22
dissRO	POLY	CXCL12	242	2	R1	24h	05/22
dissRO	POLY	Reference	31944	1	R1	24h	05/22
dissRO	POLY	Reference	32230	2	R1	24h	05/22
dissRO	POLY	MIF	2973	1	R1	24h	05/22
dissRO	POLY	MIF	2793	2	R1	24h	05/22
dissRO	POLY	SerpinE1	13143	1	R1	24h	05/22
dissRO	POLY	SerpinE1	12175	2	R1	24h	05/22
dissRO	POLY	Negative	135	1	R1	24h	05/22
dissRO	POLY	Negative	216	2	R1	24h	05/22
dissRO	POLYIBU	Reference	17670	1	R1	24h	05/22
dissRO	POLYIBU	Reference	18073	2	R1	24h	05/22
dissRO	POLYIBU	CCL2	926	1	R1	24h	05/22
dissRO	POLYIBU	CCL2	1096	2	R1	24h	05/22
dissRO	POLYIBU	Reference	30837	1	R1	24h	05/22
dissRO	POLYIBU	Reference	33286	2	R1	24h	05/22
dissRO	POLYIBU	Reference	28961	1	R1	24h	05/22
dissRO	POLYIBU	Reference	28963	2	R1	24h	05/22
dissRO	POLYIBU	MIF	3958	1	R1	24h	05/22
dissRO	POLYIBU	MIF	3519	2	R1	24h	05/22
dissRO	POLYIBU	SerpinE1	12379	1	R1	24h	05/22
dissRO	POLYIBU	SerpinE1	11958	2	R1	24h	05/22
dissRO	POLYIBU	Negative	90	1	R1	24h	05/22
dissRO	POLYIBU	Negative	14	2	R1	24h	05/22
iMGdissRO	CTRL	Reference	26635	1	R1	24h	05/22
iMGdissRO	CTRL	Reference	25644	2	R1	24h	05/22
iMGdissRO	CTRL	CCL2	818	1	R1	24h	05/22
iMGdissRO	CTRL	CCL2	864	2	R1	24h	05/22
iMGdissRO	CTRL	Reference	28551	1	R1	24h	05/22
iMGdissRO	CTRL	Reference	26711	2	R1	24h	05/22
iMGdissRO	CTRL	CXCL12	201	1	R1	24h	05/22
iMGdissRO	CTRL	CXCL12	154	2	R1	24h	05/22
iMGdissRO	CTRL	Reference	29828	1	R1	24h	05/22
iMGdissRO	CTRL	Reference	29859	2	R1	24h	05/22
iMGdissRO	CTRL	MIF	2783	1	R1	24h	05/22
iMGdissRO	CTRL	MIF	2566	2	R1	24h	05/22
iMGdissRO	CTRL	SerpinE1	11509	1	R1	24h	05/22
iMGdissRO	CTRL	SerpinE1	10521	2	R1	24h	05/22
iMGdissRO	CTRL	Negative	28	1	R1	24h	05/22
iMGdissRO	CTRL	Negative	21	2	R1	24h	05/22
iMGdissRO	POLY	Reference	28882	1	R1	24h	05/22
iMGdissRO	POLY	Reference	27722	2	R1	24h	05/22
iMGdissRO	POLY	CCL1	286	1	R1	24h	05/22
iMGdissRO	POLY	CCL1	205	2	R1	24h	05/22
iMGdissRO	POLY	CCL2	32504	1	R1	24h	05/22
iMGdissRO	POLY	CCL2	30704	2	R1	24h	05/22
iMGdissRO	POLY	MIP	17020	1	R1	24h	05/22
iMGdissRO	POLY	MIP	16429	2	R1	24h	05/22
iMGdissRO	POLY	CCL5	319	1	R1	24h	05/22
iMGdissRO	POLY	CCL5	397	2	R1	24h	05/22
iMGdissRO	POLY	CXCL1	7184	1	R1	24h	05/22
iMGdissRO	POLY	CXCL1	7356	2	R1	24h	05/22
iMGdissRO	POLY	CXCL10	9536	1	R1	24h	05/22
iMGdissRO	POLY	CXCL10	9740	2	R1	24h	05/22
iMGdissRO	POLY	Reference	27709	1	R1	24h	05/22
iMGdissRO	POLY	Reference	27145	2	R1	24h	05/22
iMGdissRO	POLY	CXCL11	9321	1	R1	24h	05/22
iMGdissRO	POLY	CXCL11	6947	2	R1	24h	05/22
iMGdissRO	POLY	CXCL12	342	1	R1	24h	05/22
iMGdissRO	POLY	CXCL12	273	2	R1	24h	05/22
iMGdissRO	POLY	ICAM1	418	1	R1	24h	05/22
iMGdissRO	POLY	ICAM1	319	2	R1	24h	05/22
iMGdissRO	POLY	IL1ra	4367	1	R1	24h	05/22
iMGdissRO	POLY	IL1ra	3969	2	R1	24h	05/22
iMGdissRO	POLY	IL6	6377	1	R1	24h	05/22
iMGdissRO	POLY	IL6	5909	2	R1	24h	05/22
iMGdissRO	POLY	IL8	19610	1	R1	24h	05/22
iMGdissRO	POLY	IL8	19036	2	R1	24h	05/22
iMGdissRO	POLY	IL13	213	1	R1	24h	05/22
iMGdissRO	POLY	IL13	179	2	R1	24h	05/22
iMGdissRO	POLY	IL21	412	1	R1	24h	05/22
iMGdissRO	POLY	IL21	1505	2	R1	24h	05/22
iMGdissRO	POLY	Reference	34665	1	R1	24h	05/22
iMGdissRO	POLY	Reference	33245	2	R1	24h	05/22
iMGdissRO	POLY	MIF	4001	1	R1	24h	05/22
iMGdissRO	POLY	MIF	3749	2	R1	24h	05/22
iMGdissRO	POLY	SerpinE1	19719	1	R1	24h	05/22
iMGdissRO	POLY	SerpinE1	19252	2	R1	24h	05/22
iMGdissRO	POLY	TNF	293	1	R1	24h	05/22
iMGdissRO	POLY	TNF	313	2	R1	24h	05/22
iMGdissRO	POLY	Negative	62	1	R1	24h	05/22
iMGdissRO	POLY	Negative	195	2	R1	24h	05/22
iMGdissRO	POLYIBU	Reference	35552	1	R1	24h	05/22
iMGdissRO	POLYIBU	Reference	29173	2	R1	24h	05/22
iMGdissRO	POLYIBU	CCL1	208	1	R1	24h	05/22
iMGdissRO	POLYIBU	CCL1	182	2	R1	24h	05/22
iMGdissRO	POLYIBU	CCL2	37255	1	R1	24h	05/22
iMGdissRO	POLYIBU	CCL2	37241	2	R1	24h	05/22
iMGdissRO	POLYIBU	MIP	24389	1	R1	24h	05/22
iMGdissRO	POLYIBU	MIP	24671	2	R1	24h	05/22
iMGdissRO	POLYIBU	CCL5	499	1	R1	24h	05/22
iMGdissRO	POLYIBU	CCL5	387	2	R1	24h	05/22
iMGdissRO	POLYIBU	CXCL1	8096	1	R1	24h	05/22
iMGdissRO	POLYIBU	CXCL1	7838	2	R1	24h	05/22
iMGdissRO	POLYIBU	CXCL10	10741	1	R1	24h	05/22
iMGdissRO	POLYIBU	CXCL10	10398	2	R1	24h	05/22
iMGdissRO	POLYIBU	Reference	31252	1	R1	24h	05/22
iMGdissRO	POLYIBU	Reference	28315	2	R1	24h	05/22
iMGdissRO	POLYIBU	CXCL11	22527	1	R1	24h	05/22
iMGdissRO	POLYIBU	CXCL11	19503	2	R1	24h	05/22
iMGdissRO	POLYIBU	CXCL12	686	1	R1	24h	05/22
iMGdissRO	POLYIBU	CXCL12	462	2	R1	24h	05/22
iMGdissRO	POLYIBU	ICAM1	831	1	R1	24h	05/22
iMGdissRO	POLYIBU	ICAM1	725	2	R1	24h	05/22
iMGdissRO	POLYIBU	IL1ra	7327	1	R1	24h	05/22
iMGdissRO	POLYIBU	IL1ra	6307	2	R1	24h	05/22
iMGdissRO	POLYIBU	IL6	7026	1	R1	24h	05/22
iMGdissRO	POLYIBU	IL6	5627	2	R1	24h	05/22
iMGdissRO	POLYIBU	IL8	21700	1	R1	24h	05/22
iMGdissRO	POLYIBU	IL8	20598	2	R1	24h	05/22
iMGdissRO	POLYIBU	IL10	159	1	R1	24h	05/22
iMGdissRO	POLYIBU	IL10	217	2	R1	24h	05/22
iMGdissRO	POLYIBU	IL13	286	1	R1	24h	05/22
iMGdissRO	POLYIBU	IL13	388	2	R1	24h	05/22
iMGdissRO	POLYIBU	IL21	1158	1	R1	24h	05/22
iMGdissRO	POLYIBU	IL21	743	2	R1	24h	05/22
iMGdissRO	POLYIBU	Reference	36602	1	R1	24h	05/22
iMGdissRO	POLYIBU	Reference	36404	2	R1	24h	05/22
iMGdissRO	POLYIBU	MIF	6087	1	R1	24h	05/22
iMGdissRO	POLYIBU	MIF	6146	2	R1	24h	05/22
iMGdissRO	POLYIBU	SerpinE1	23523	1	R1	24h	05/22
iMGdissRO	POLYIBU	SerpinE1	23185	2	R1	24h	05/22
iMGdissRO	POLYIBU	TNF	705	1	R1	24h	05/22
iMGdissRO	POLYIBU	TNF	630	2	R1	24h	05/22
iMGdissRO	POLYIBU	Negative	156	1	R1	24h	05/22
iMGdissRO	POLYIBU	Negative	13	2	R1	24h	05/22
dissRO	CTRL	Reference	32762	1	R2	24h	07/22
dissRO	CTRL	Reference	30229	2	R2	24h	07/22
dissRO	CTRL	CCL2	1576	1	R2	24h	07/22
dissRO	CTRL	CCL2	1537	2	R2	24h	07/22
dissRO	CTRL	Reference	34774	1	R2	24h	07/22
dissRO	CTRL	Reference	39007	2	R2	24h	07/22
dissRO	CTRL	CXCL12	367	1	R2	24h	07/22
dissRO	CTRL	CXCL12	226	2	R2	24h	07/22
dissRO	CTRL	IL13	189	1	R2	24h	07/22
dissRO	CTRL	IL13	193	2	R2	24h	07/22
dissRO	CTRL	IL18	286	1	R2	24h	07/22
dissRO	CTRL	IL18	300	2	R2	24h	07/22
dissRO	CTRL	Reference	32659	1	R2	24h	07/22
dissRO	CTRL	Reference	34474	2	R2	24h	07/22
dissRO	CTRL	MIF	6161	1	R2	24h	07/22
dissRO	CTRL	MIF	6097	2	R2	24h	07/22
dissRO	CTRL	SerpinE1	7059	1	R2	24h	07/22
dissRO	CTRL	SerpinE1	6711	2	R2	24h	07/22
dissRO	CTRL	Negative	143	1	R2	24h	07/22
dissRO	CTRL	Negative	294	2	R2	24h	07/22
dissRO	POLY	Reference	38121	1	R2	24h	07/22
dissRO	POLY	Reference	38228	2	R2	24h	07/22
dissRO	POLY	CCL2	9405	1	R2	24h	07/22
dissRO	POLY	CCL2	8783	2	R2	24h	07/22
dissRO	POLY	CXCL1	200	1	R2	24h	07/22
dissRO	POLY	CXCL1	253	2	R2	24h	07/22
dissRO	POLY	CXCL10	1909	1	R2	24h	07/22
dissRO	POLY	CXCL10	2724	2	R2	24h	07/22
dissRO	POLY	Reference	41805	1	R2	24h	07/22
dissRO	POLY	Reference	40194	2	R2	24h	07/22
dissRO	POLY	CXCL11	329	1	R2	24h	07/22
dissRO	POLY	CXCL11	263	2	R2	24h	07/22
dissRO	POLY	CXCL12	438	1	R2	24h	07/22
dissRO	POLY	CXCL12	358	2	R2	24h	07/22
dissRO	POLY	IL8	411	1	R2	24h	07/22
dissRO	POLY	IL8	328	2	R2	24h	07/22
dissRO	POLY	IL18	291	1	R2	24h	07/22
dissRO	POLY	IL18	283	2	R2	24h	07/22
dissRO	POLY	Reference	40065	1	R2	24h	07/22
dissRO	POLY	Reference	37360	2	R2	24h	07/22
dissRO	POLY	MIF	5203	1	R2	24h	07/22
dissRO	POLY	MIF	5853	2	R2	24h	07/22
dissRO	POLY	SerpinE1	22939	1	R2	24h	07/22
dissRO	POLY	SerpinE1	22602	2	R2	24h	07/22
dissRO	POLY	Negative	86	1	R2	24h	07/22
dissRO	POLY	Negative	201	2	R2	24h	07/22
dissRO	POLYIBU	Reference	32271	1	R2	24h	07/22
dissRO	POLYIBU	Reference	30643	2	R2	24h	07/22
dissRO	POLYIBU	CCL1	167	1	R2	24h	07/22
dissRO	POLYIBU	CCL1	103	2	R2	24h	07/22
dissRO	POLYIBU	CCL2	5255	1	R2	24h	07/22
dissRO	POLYIBU	CCL2	4606	2	R2	24h	07/22
dissRO	POLYIBU	CXCL10	272	1	R2	24h	07/22
dissRO	POLYIBU	CXCL10	419	2	R2	24h	07/22
dissRO	POLYIBU	Reference	32992	1	R2	24h	07/22
dissRO	POLYIBU	Reference	34840	2	R2	24h	07/22
dissRO	POLYIBU	CXCL12	232	1	R2	24h	07/22
dissRO	POLYIBU	CXCL12	235	2	R2	24h	07/22
dissRO	POLYIBU	IL8	473	1	R2	24h	07/22
dissRO	POLYIBU	IL8	459	2	R2	24h	07/22
dissRO	POLYIBU	IL13	199	1	R2	24h	07/22
dissRO	POLYIBU	IL13	157	2	R2	24h	07/22
dissRO	POLYIBU	Reference	37432	1	R2	24h	07/22
dissRO	POLYIBU	Reference	38486	2	R2	24h	07/22
dissRO	POLYIBU	MIF	8508	1	R2	24h	07/22
dissRO	POLYIBU	MIF	7911	2	R2	24h	07/22
dissRO	POLYIBU	SerpinE1	22102	1	R2	24h	07/22
dissRO	POLYIBU	SerpinE1	20650	2	R2	24h	07/22
dissRO	POLYIBU	Negative	91	1	R2	24h	07/22
dissRO	POLYIBU	Negative	0	2	R2	24h	07/22
iMGdissRO	CTRL	Reference	27400	1	R2	24h	07/22
iMGdissRO	CTRL	Reference	26916	2	R2	24h	07/22
iMGdissRO	CTRL	CCL2	433	1	R2	24h	07/22
iMGdissRO	CTRL	CCL2	371	2	R2	24h	07/22
iMGdissRO	CTRL	Reference	32641	1	R2	24h	07/22
iMGdissRO	CTRL	Reference	33426	2	R2	24h	07/22
iMGdissRO	CTRL	CXCL12	374	1	R2	24h	07/22
iMGdissRO	CTRL	CXCL12	301	2	R2	24h	07/22
iMGdissRO	CTRL	IL1ra	607	1	R2	24h	07/22
iMGdissRO	CTRL	IL1ra	540	2	R2	24h	07/22
iMGdissRO	CTRL	IL8	547	1	R2	24h	07/22
iMGdissRO	CTRL	IL8	418	2	R2	24h	07/22
iMGdissRO	CTRL	IL13	132	1	R2	24h	07/22
iMGdissRO	CTRL	IL13	160	2	R2	24h	07/22
iMGdissRO	CTRL	IL18	198	1	R2	24h	07/22
iMGdissRO	CTRL	IL18	213	2	R2	24h	07/22
iMGdissRO	CTRL	Reference	29322	1	R2	24h	07/22
iMGdissRO	CTRL	Reference	26957	2	R2	24h	07/22
iMGdissRO	CTRL	MIF	3746	1	R2	24h	07/22
iMGdissRO	CTRL	MIF	3767	2	R2	24h	07/22
iMGdissRO	CTRL	SerpinE1	20793	1	R2	24h	07/22
iMGdissRO	CTRL	SerpinE1	18508	2	R2	24h	07/22
iMGdissRO	CTRL	Negative	15	1	R2	24h	07/22
iMGdissRO	CTRL	Negative	0	2	R2	24h	07/22
iMGdissRO	POLY	Reference	29176	1	R2	24h	07/22
iMGdissRO	POLY	Reference	29178	2	R2	24h	07/22
iMGdissRO	POLY	CCL1	549	1	R2	24h	07/22
iMGdissRO	POLY	CCL1	581	2	R2	24h	07/22
iMGdissRO	POLY	CCL2	29851	1	R2	24h	07/22
iMGdissRO	POLY	CCL2	29718	2	R2	24h	07/22
iMGdissRO	POLY	MIP	17566	1	R2	24h	07/22
iMGdissRO	POLY	MIP	15398	2	R2	24h	07/22
iMGdissRO	POLY	CCL5	6919	1	R2	24h	07/22
iMGdissRO	POLY	CCL5	5622	2	R2	24h	07/22
iMGdissRO	POLY	CXCL1	10098	1	R2	24h	07/22
iMGdissRO	POLY	CXCL1	8464	2	R2	24h	07/22
iMGdissRO	POLY	CXCL10	8512	1	R2	24h	07/22
iMGdissRO	POLY	CXCL10	8974	2	R2	24h	07/22
iMGdissRO	POLY	Reference	32164	1	R2	24h	07/22
iMGdissRO	POLY	Reference	33224	2	R2	24h	07/22
iMGdissRO	POLY	CXCL11	41841	1	R2	24h	07/22
iMGdissRO	POLY	CXCL11	37312	2	R2	24h	07/22
iMGdissRO	POLY	CXCL12	1169	1	R2	24h	07/22
iMGdissRO	POLY	CXCL12	581	2	R2	24h	07/22
iMGdissRO	POLY	ICAM1	842	1	R2	24h	07/22
iMGdissRO	POLY	ICAM1	795	2	R2	24h	07/22
iMGdissRO	POLY	IL1ra	3602	1	R2	24h	07/22
iMGdissRO	POLY	IL1ra	3389	2	R2	24h	07/22
iMGdissRO	POLY	IL6	6341	1	R2	24h	07/22
iMGdissRO	POLY	IL6	5832	2	R2	24h	07/22
iMGdissRO	POLY	IL8	14004	1	R2	24h	07/22
iMGdissRO	POLY	IL8	14185	2	R2	24h	07/22
iMGdissRO	POLY	IL10	197	1	R2	24h	07/22
iMGdissRO	POLY	IL10	201	2	R2	24h	07/22
iMGdissRO	POLY	IL13	141	1	R2	24h	07/22
iMGdissRO	POLY	IL13	178	2	R2	24h	07/22
iMGdissRO	POLY	Reference	25500	1	R2	24h	07/22
iMGdissRO	POLY	Reference	24880	2	R2	24h	07/22
iMGdissRO	POLY	MIF	4212	1	R2	24h	07/22
iMGdissRO	POLY	MIF	4757	2	R2	24h	07/22
iMGdissRO	POLY	SerpinE1	21434	1	R2	24h	07/22
iMGdissRO	POLY	SerpinE1	22903	2	R2	24h	07/22
iMGdissRO	POLY	TNF	268	1	R2	24h	07/22
iMGdissRO	POLY	TNF	351	2	R2	24h	07/22
iMGdissRO	POLY	Negative	114	1	R2	24h	07/22
iMGdissRO	POLY	Negative	18	2	R2	24h	07/22
iMGdissRO	POLYIBU	Reference	23918	1	R2	24h	07/22
iMGdissRO	POLYIBU	Reference	24484	2	R2	24h	07/22
iMGdissRO	POLYIBU	CCL1	287	1	R2	24h	07/22
iMGdissRO	POLYIBU	CCL1	367	2	R2	24h	07/22
iMGdissRO	POLYIBU	CCL2	25836	1	R2	24h	07/22
iMGdissRO	POLYIBU	CCL2	26275	2	R2	24h	07/22
iMGdissRO	POLYIBU	MIP	16521	1	R2	24h	07/22
iMGdissRO	POLYIBU	MIP	17332	2	R2	24h	07/22
iMGdissRO	POLYIBU	CCL5	7050	1	R2	24h	07/22
iMGdissRO	POLYIBU	CCL5	8745	2	R2	24h	07/22
iMGdissRO	POLYIBU	CXCL1	8389	1	R2	24h	07/22
iMGdissRO	POLYIBU	CXCL1	8433	2	R2	24h	07/22
iMGdissRO	POLYIBU	CXCL10	9556	1	R2	24h	07/22
iMGdissRO	POLYIBU	CXCL10	9687	2	R2	24h	07/22
iMGdissRO	POLYIBU	Reference	26470	1	R2	24h	07/22
iMGdissRO	POLYIBU	Reference	29704	2	R2	24h	07/22
iMGdissRO	POLYIBU	CXCL11	35249	1	R2	24h	07/22
iMGdissRO	POLYIBU	CXCL11	36457	2	R2	24h	07/22
iMGdissRO	POLYIBU	CXCL12	772	1	R2	24h	07/22
iMGdissRO	POLYIBU	CXCL12	562	2	R2	24h	07/22
iMGdissRO	POLYIBU	ICAM1	637	1	R2	24h	07/22
iMGdissRO	POLYIBU	ICAM1	763	2	R2	24h	07/22
iMGdissRO	POLYIBU	IL1ra	3760	1	R2	24h	07/22
iMGdissRO	POLYIBU	IL1ra	3775	2	R2	24h	07/22
iMGdissRO	POLYIBU	IL6	7205	1	R2	24h	07/22
iMGdissRO	POLYIBU	IL6	8012	2	R2	24h	07/22
iMGdissRO	POLYIBU	IL8	16961	1	R2	24h	07/22
iMGdissRO	POLYIBU	IL8	16884	2	R2	24h	07/22
iMGdissRO	POLYIBU	IL18	161	1	R2	24h	07/22
iMGdissRO	POLYIBU	IL18	173	2	R2	24h	07/22
iMGdissRO	POLYIBU	Reference	27610	1	R2	24h	07/22
iMGdissRO	POLYIBU	Reference	25991	2	R2	24h	07/22
iMGdissRO	POLYIBU	MIF	7975	1	R2	24h	07/22
iMGdissRO	POLYIBU	MIF	8422	2	R2	24h	07/22
iMGdissRO	POLYIBU	SerpinE1	26247	1	R2	24h	07/22
iMGdissRO	POLYIBU	SerpinE1	26386	2	R2	24h	07/22
iMGdissRO	POLYIBU	TNF	914	1	R2	24h	07/22
iMGdissRO	POLYIBU	TNF	866	2	R2	24h	07/22
iMGdissRO	POLYIBU	Negative	77	1	R2	24h	07/22
iMGdissRO	POLYIBU	Negative	138	2	R2	24h	07/22
dissRO	CTRL	Reference	21003	1	R3	24h	08/22
dissRO	CTRL	Reference	18710	2	R3	24h	08/22
dissRO	CTRL	CCL2	896	1	R3	24h	08/22
dissRO	CTRL	CCL2	980	2	R3	24h	08/22
dissRO	CTRL	Reference	25086	1	R3	24h	08/22
dissRO	CTRL	Reference	26360	2	R3	24h	08/22
dissRO	CTRL	CXCL12	136	1	R3	24h	08/22
dissRO	CTRL	CXCL12	221	2	R3	24h	08/22
dissRO	CTRL	IL17E	113	1	R3	24h	08/22
dissRO	CTRL	IL17E	89	2	R3	24h	08/22
dissRO	CTRL	IL18	235	1	R3	24h	08/22
dissRO	CTRL	IL18	269	2	R3	24h	08/22
dissRO	CTRL	Reference	23632	1	R3	24h	08/22
dissRO	CTRL	Reference	24054	2	R3	24h	08/22
dissRO	CTRL	MIF	3237	1	R3	24h	08/22
dissRO	CTRL	MIF	3759	2	R3	24h	08/22
dissRO	CTRL	SerpinE1	14502	1	R3	24h	08/22
dissRO	CTRL	SerpinE1	16453	2	R3	24h	08/22
dissRO	CTRL	Negative	220	1	R3	24h	08/22
dissRO	CTRL	Negative	242	2	R3	24h	08/22
dissRO	POLY	Reference	32285	1	R3	24h	08/22
dissRO	POLY	Reference	30604	2	R3	24h	08/22
dissRO	POLY	CCL2	2172	1	R3	24h	08/22
dissRO	POLY	CCL2	2953	2	R3	24h	08/22
dissRO	POLY	CXCL10	294	1	R3	24h	08/22
dissRO	POLY	CXCL10	430	2	R3	24h	08/22
dissRO	POLY	Reference	39527	1	R3	24h	08/22
dissRO	POLY	Reference	40312	2	R3	24h	08/22
dissRO	POLY	CXCL12	173	1	R3	24h	08/22
dissRO	POLY	CXCL12	226	2	R3	24h	08/22
dissRO	POLY	IL8	352	1	R3	24h	08/22
dissRO	POLY	IL8	376	2	R3	24h	08/22
dissRO	POLY	IL18	316	1	R3	24h	08/22
dissRO	POLY	IL18	306	2	R3	24h	08/22
dissRO	POLY	Reference	38439	1	R3	24h	08/22
dissRO	POLY	Reference	38442	2	R3	24h	08/22
dissRO	POLY	MIF	5350	1	R3	24h	08/22
dissRO	POLY	MIF	5835	2	R3	24h	08/22
dissRO	POLY	SerpinE1	20753	1	R3	24h	08/22
dissRO	POLY	SerpinE1	22018	2	R3	24h	08/22
dissRO	POLY	Negative	4	1	R3	24h	08/22
dissRO	POLY	Negative	100	2	R3	24h	08/22
dissRO	POLYIBU	Reference	27570	1	R3	24h	08/22
dissRO	POLYIBU	Reference	28746	2	R3	24h	08/22
dissRO	POLYIBU	CCL1	282	1	R3	24h	08/22
dissRO	POLYIBU	CCL1	242	2	R3	24h	08/22
dissRO	POLYIBU	CCL2	2197	1	R3	24h	08/22
dissRO	POLYIBU	CCL2	3216	2	R3	24h	08/22
dissRO	POLYIBU	CXCL1	200	1	R3	24h	08/22
dissRO	POLYIBU	CXCL1	183	2	R3	24h	08/22
dissRO	POLYIBU	CXCL10	519	1	R3	24h	08/22
dissRO	POLYIBU	CXCL10	643	2	R3	24h	08/22
dissRO	POLYIBU	Reference	33701	1	R3	24h	08/22
dissRO	POLYIBU	Reference	31780	2	R3	24h	08/22
dissRO	POLYIBU	CXCL12	354	1	R3	24h	08/22
dissRO	POLYIBU	CXCL12	422	2	R3	24h	08/22
dissRO	POLYIBU	IL8	787	1	R3	24h	08/22
dissRO	POLYIBU	IL8	724	2	R3	24h	08/22
dissRO	POLYIBU	IL18	450	1	R3	24h	08/22
dissRO	POLYIBU	IL18	425	2	R3	24h	08/22
dissRO	POLYIBU	Reference	36695	1	R3	24h	08/22
dissRO	POLYIBU	Reference	36768	2	R3	24h	08/22
dissRO	POLYIBU	MIF	13770	1	R3	24h	08/22
dissRO	POLYIBU	MIF	14571	2	R3	24h	08/22
dissRO	POLYIBU	SerpinE1	30219	1	R3	24h	08/22
dissRO	POLYIBU	SerpinE1	31322	2	R3	24h	08/22
dissRO	POLYIBU	Negative	19	1	R3	24h	08/22
dissRO	POLYIBU	Negative	4	2	R3	24h	08/22
iMGdissRO	CTRL	Reference	37738	1	R3	24h	08/22
iMGdissRO	CTRL	Reference	38390	2	R3	24h	08/22
iMGdissRO	CTRL	CCL1	287	1	R3	24h	08/22
iMGdissRO	CTRL	CCL1	225	2	R3	24h	08/22
iMGdissRO	CTRL	CCL2	5237	1	R3	24h	08/22
iMGdissRO	CTRL	CCL2	4114	2	R3	24h	08/22
iMGdissRO	CTRL	Reference	35411	1	R3	24h	08/22
iMGdissRO	CTRL	Reference	37257	2	R3	24h	08/22
iMGdissRO	CTRL	CXCL12	347	1	R3	24h	08/22
iMGdissRO	CTRL	CXCL12	335	2	R3	24h	08/22
iMGdissRO	CTRL	IL1ra	1328	1	R3	24h	08/22
iMGdissRO	CTRL	IL1ra	1303	2	R3	24h	08/22
iMGdissRO	CTRL	IL8	1063	1	R3	24h	08/22
iMGdissRO	CTRL	IL8	1100	2	R3	24h	08/22
iMGdissRO	CTRL	IL18	269	1	R3	24h	08/22
iMGdissRO	CTRL	IL18	247	2	R3	24h	08/22
iMGdissRO	CTRL	Reference	25028	1	R3	24h	08/22
iMGdissRO	CTRL	Reference	25668	2	R3	24h	08/22
iMGdissRO	CTRL	MIF	5159	1	R3	24h	08/22
iMGdissRO	CTRL	MIF	5059	2	R3	24h	08/22
iMGdissRO	CTRL	SerpinE1	15064	1	R3	24h	08/22
iMGdissRO	CTRL	SerpinE1	15600	2	R3	24h	08/22
iMGdissRO	CTRL	Negative	135	1	R3	24h	08/22
iMGdissRO	CTRL	Negative	211	2	R3	24h	08/22
iMGdissRO	POLY	Reference	27083	1	R3	24h	08/22
iMGdissRO	POLY	Reference	27402	2	R3	24h	08/22
iMGdissRO	POLY	CCL2	32201	1	R3	24h	08/22
iMGdissRO	POLY	CCL2	32932	2	R3	24h	08/22
iMGdissRO	POLY	MIP	22558	1	R3	24h	08/22
iMGdissRO	POLY	MIP	21778	2	R3	24h	08/22
iMGdissRO	POLY	CCL5	1215	1	R3	24h	08/22
iMGdissRO	POLY	CCL5	993	2	R3	24h	08/22
iMGdissRO	POLY	CXCL1	11749	1	R3	24h	08/22
iMGdissRO	POLY	CXCL1	12314	2	R3	24h	08/22
iMGdissRO	POLY	CXCL10	13887	1	R3	24h	08/22
iMGdissRO	POLY	CXCL10	12554	2	R3	24h	08/22
iMGdissRO	POLY	Reference	30986	1	R3	24h	08/22
iMGdissRO	POLY	Reference	32054	2	R3	24h	08/22
iMGdissRO	POLY	CXCL11	27085	1	R3	24h	08/22
iMGdissRO	POLY	CXCL11	24378	2	R3	24h	08/22
iMGdissRO	POLY	CXCL12	416	1	R3	24h	08/22
iMGdissRO	POLY	CXCL12	340	2	R3	24h	08/22
iMGdissRO	POLY	ICAM1	1119	1	R3	24h	08/22
iMGdissRO	POLY	ICAM1	1034	2	R3	24h	08/22
iMGdissRO	POLY	IL1ra	5804	1	R3	24h	08/22
iMGdissRO	POLY	IL1ra	5181	2	R3	24h	08/22
iMGdissRO	POLY	IL6	6928	1	R3	24h	08/22
iMGdissRO	POLY	IL6	6643	2	R3	24h	08/22
iMGdissRO	POLY	IL8	16101	1	R3	24h	08/22
iMGdissRO	POLY	IL8	16428	2	R3	24h	08/22
iMGdissRO	POLY	IL10	167	1	R3	24h	08/22
iMGdissRO	POLY	IL10	153	2	R3	24h	08/22
iMGdissRO	POLY	IL13	209	1	R3	24h	08/22
iMGdissRO	POLY	IL13	186	2	R3	24h	08/22
iMGdissRO	POLY	IL18	243	1	R3	24h	08/22
iMGdissRO	POLY	IL18	247	2	R3	24h	08/22
iMGdissRO	POLY	Reference	28928	1	R3	24h	08/22
iMGdissRO	POLY	Reference	27157	2	R3	24h	08/22
iMGdissRO	POLY	MIF	5835	1	R3	24h	08/22
iMGdissRO	POLY	MIF	5511	2	R3	24h	08/22
iMGdissRO	POLY	SerpinE1	23168	1	R3	24h	08/22
iMGdissRO	POLY	SerpinE1	21610	2	R3	24h	08/22
iMGdissRO	POLY	TNF	172	1	R3	24h	08/22
iMGdissRO	POLY	TNF	170	2	R3	24h	08/22
iMGdissRO	POLY	Negative	5	1	R3	24h	08/22
iMGdissRO	POLY	Negative	110	2	R3	24h	08/22
iMGdissRO	POLYIBU	Reference	30170	1	R3	24h	08/22
iMGdissRO	POLYIBU	Reference	31028	2	R3	24h	08/22
iMGdissRO	POLYIBU	CCL1	327	1	R3	24h	08/22
iMGdissRO	POLYIBU	CCL1	316	2	R3	24h	08/22
iMGdissRO	POLYIBU	CCL2	40617	1	R3	24h	08/22
iMGdissRO	POLYIBU	CCL2	41062	2	R3	24h	08/22
iMGdissRO	POLYIBU	MIP	24263	1	R3	24h	08/22
iMGdissRO	POLYIBU	MIP	24428	2	R3	24h	08/22
iMGdissRO	POLYIBU	CCL5	986	1	R3	24h	08/22
iMGdissRO	POLYIBU	CCL5	841	2	R3	24h	08/22
iMGdissRO	POLYIBU	CXCL1	12626	1	R3	24h	08/22
iMGdissRO	POLYIBU	CXCL1	13237	2	R3	24h	08/22
iMGdissRO	POLYIBU	CXCL10	17769	1	R3	24h	08/22
iMGdissRO	POLYIBU	CXCL10	20018	2	R3	24h	08/22
iMGdissRO	POLYIBU	Reference	33382	1	R3	24h	08/22
iMGdissRO	POLYIBU	Reference	34832	2	R3	24h	08/22
iMGdissRO	POLYIBU	CXCL11	31427	1	R3	24h	08/22
iMGdissRO	POLYIBU	CXCL11	27433	2	R3	24h	08/22
iMGdissRO	POLYIBU	CXCL12	1188	1	R3	24h	08/22
iMGdissRO	POLYIBU	CXCL12	840	2	R3	24h	08/22
iMGdissRO	POLYIBU	ICAM1	1179	1	R3	24h	08/22
iMGdissRO	POLYIBU	ICAM1	1286	2	R3	24h	08/22
iMGdissRO	POLYIBU	IL1ra	7844	1	R3	24h	08/22
iMGdissRO	POLYIBU	IL1ra	7421	2	R3	24h	08/22
iMGdissRO	POLYIBU	IL6	5463	1	R3	24h	08/22
iMGdissRO	POLYIBU	IL6	6362	2	R3	24h	08/22
iMGdissRO	POLYIBU	IL8	22850	1	R3	24h	08/22
iMGdissRO	POLYIBU	IL8	22779	2	R3	24h	08/22
iMGdissRO	POLYIBU	IL10	217	1	R3	24h	08/22
iMGdissRO	POLYIBU	IL10	198	2	R3	24h	08/22
iMGdissRO	POLYIBU	IL13	384	1	R3	24h	08/22
iMGdissRO	POLYIBU	IL13	294	2	R3	24h	08/22
iMGdissRO	POLYIBU	IL18	329	1	R3	24h	08/22
iMGdissRO	POLYIBU	IL18	355	2	R3	24h	08/22
iMGdissRO	POLYIBU	IL21	294	1	R3	24h	08/22
iMGdissRO	POLYIBU	IL21	260	2	R3	24h	08/22
iMGdissRO	POLYIBU	Reference	35069	1	R3	24h	08/22
iMGdissRO	POLYIBU	Reference	35833	2	R3	24h	08/22
iMGdissRO	POLYIBU	MIF	12144	1	R3	24h	08/22
iMGdissRO	POLYIBU	MIF	12461	2	R3	24h	08/22
iMGdissRO	POLYIBU	SerpinE1	35418	1	R3	24h	08/22
iMGdissRO	POLYIBU	SerpinE1	34492	2	R3	24h	08/22
iMGdissRO	POLYIBU	TNF	628	1	R3	24h	08/22
iMGdissRO	POLYIBU	TNF	535	2	R3	24h	08/22
iMGdissRO	POLYIBU	Negative	132	1	R3	24h	08/22
iMGdissRO	POLYIBU	Negative	176	2	R3	24h	08/22
iMGdissRO	POLY	Reference	10164	1	R1	2h	07/23
iMGdissRO	POLY	Reference	11946	2	R1	2h	07/23
iMGdissRO	POLY	CCL2	43	1	R1	2h	07/23
iMGdissRO	POLY	CCL2	52	2	R1	2h	07/23
iMGdissRO	POLY	MIP	10	1	R1	2h	07/23
iMGdissRO	POLY	MIP	35	2	R1	2h	07/23
iMGdissRO	POLY	Reference	10763	1	R1	2h	07/23
iMGdissRO	POLY	Reference	12081	2	R1	2h	07/23
iMGdissRO	POLY	CXCL12	31	1	R1	2h	07/23
iMGdissRO	POLY	CXCL12	23	2	R1	2h	07/23
iMGdissRO	POLY	IL1ra	25	1	R1	2h	07/23
iMGdissRO	POLY	IL1ra	20	2	R1	2h	07/23
iMGdissRO	POLY	IL8	41	1	R1	2h	07/23
iMGdissRO	POLY	IL8	50	2	R1	2h	07/23
iMGdissRO	POLY	IL18	31	1	R1	2h	07/23
iMGdissRO	POLY	IL18	24	2	R1	2h	07/23
iMGdissRO	POLY	Reference	9332	1	R1	2h	07/23
iMGdissRO	POLY	Reference	9523	2	R1	2h	07/23
iMGdissRO	POLY	MIF	465	1	R1	2h	07/23
iMGdissRO	POLY	MIF	450	2	R1	2h	07/23
iMGdissRO	POLY	SerpinE1	1450	1	R1	2h	07/23
iMGdissRO	POLY	SerpinE1	1410	2	R1	2h	07/23
iMGdissRO	POLY	Negative	0	1	R1	2h	07/23
iMGdissRO	POLY	Negative	0	2	R1	2h	07/23
iMGdissRO	POLYIBU	Reference	8354	1	R1	2h	07/23
iMGdissRO	POLYIBU	Reference	8463	2	R1	2h	07/23
iMGdissRO	POLYIBU	CCL2	38	1	R1	2h	07/23
iMGdissRO	POLYIBU	CCL2	27	2	R1	2h	07/23
iMGdissRO	POLYIBU	MIP	23	1	R1	2h	07/23
iMGdissRO	POLYIBU	MIP	36	2	R1	2h	07/23
iMGdissRO	POLYIBU	Reference	9413	1	R1	2h	07/23
iMGdissRO	POLYIBU	Reference	9216	2	R1	2h	07/23
iMGdissRO	POLYIBU	CXCL12	52	1	R1	2h	07/23
iMGdissRO	POLYIBU	CXCL12	38	2	R1	2h	07/23
iMGdissRO	POLYIBU	IL1ra	34	1	R1	2h	07/23
iMGdissRO	POLYIBU	IL1ra	11	2	R1	2h	07/23
iMGdissRO	POLYIBU	IL8	38	1	R1	2h	07/23
iMGdissRO	POLYIBU	IL8	36	2	R1	2h	07/23
iMGdissRO	POLYIBU	IL18	42	1	R1	2h	07/23
iMGdissRO	POLYIBU	IL18	39	2	R1	2h	07/23
iMGdissRO	POLYIBU	Reference	8584	1	R1	2h	07/23
iMGdissRO	POLYIBU	Reference	8421	2	R1	2h	07/23
iMGdissRO	POLYIBU	MIF	1916	1	R1	2h	07/23
iMGdissRO	POLYIBU	MIF	1866	2	R1	2h	07/23
iMGdissRO	POLYIBU	SerpinE1	1474	1	R1	2h	07/23
iMGdissRO	POLYIBU	SerpinE1	1360	2	R1	2h	07/23
iMGdissRO	POLYIBU	Negative	0	1	R1	2h	07/23
iMGdissRO	POLYIBU	Negative	0	2	R1	2h	07/23
iMGdissRO	POLY	Reference	14577	1	R1	4h	07/23
iMGdissRO	POLY	Reference	13708	2	R1	4h	07/23
iMGdissRO	POLY	CCL2	1516	1	R1	4h	07/23
iMGdissRO	POLY	CCL2	1521	2	R1	4h	07/23
iMGdissRO	POLY	MIP	75	1	R1	4h	07/23
iMGdissRO	POLY	MIP	44	2	R1	4h	07/23
iMGdissRO	POLY	CXCL1	54	1	R1	4h	07/23
iMGdissRO	POLY	CXCL1	89	2	R1	4h	07/23
iMGdissRO	POLY	CXCL10	341	1	R1	4h	07/23
iMGdissRO	POLY	CXCL10	478	2	R1	4h	07/23
iMGdissRO	POLY	Reference	16518	1	R1	4h	07/23
iMGdissRO	POLY	Reference	17148	2	R1	4h	07/23
iMGdissRO	POLY	CXCL12	102	1	R1	4h	07/23
iMGdissRO	POLY	CXCL12	109	2	R1	4h	07/23
iMGdissRO	POLY	IL8	545	1	R1	4h	07/23
iMGdissRO	POLY	IL8	796	2	R1	4h	07/23
iMGdissRO	POLY	Reference	19788	1	R1	4h	07/23
iMGdissRO	POLY	Reference	19932	2	R1	4h	07/23
iMGdissRO	POLY	MIF	731	1	R1	4h	07/23
iMGdissRO	POLY	MIF	650	2	R1	4h	07/23
iMGdissRO	POLY	SerpinE1	5343	1	R1	4h	07/23
iMGdissRO	POLY	SerpinE1	5513	2	R1	4h	07/23
iMGdissRO	POLY	Negative	0	1	R1	4h	07/23
iMGdissRO	POLY	Negative	0	2	R1	4h	07/23
iMGdissRO	POLYIBU	Reference	17671	1	R1	4h	07/23
iMGdissRO	POLYIBU	Reference	16004	2	R1	4h	07/23
iMGdissRO	POLYIBU	CCL2	1064	1	R1	4h	07/23
iMGdissRO	POLYIBU	CCL2	993	2	R1	4h	07/23
iMGdissRO	POLYIBU	CXCL10	57	1	R1	4h	07/23
iMGdissRO	POLYIBU	CXCL10	102	2	R1	4h	07/23
iMGdissRO	POLYIBU	Reference	20601	1	R1	4h	07/23
iMGdissRO	POLYIBU	Reference	17921	2	R1	4h	07/23
iMGdissRO	POLYIBU	CXCL12	59	1	R1	4h	07/23
iMGdissRO	POLYIBU	CXCL12	38	2	R1	4h	07/23
iMGdissRO	POLYIBU	IL8	395	1	R1	4h	07/23
iMGdissRO	POLYIBU	IL8	558	2	R1	4h	07/23
iMGdissRO	POLYIBU	Reference	19047	1	R1	4h	07/23
iMGdissRO	POLYIBU	Reference	16781	2	R1	4h	07/23
iMGdissRO	POLYIBU	MIF	3176	1	R1	4h	07/23
iMGdissRO	POLYIBU	MIF	3154	2	R1	4h	07/23
iMGdissRO	POLYIBU	SerpinE1	6791	1	R1	4h	07/23
iMGdissRO	POLYIBU	SerpinE1	6372	2	R1	4h	07/23
iMGdissRO	POLYIBU	Negative	0	1	R1	4h	07/23
iMGdissRO	POLYIBU	Negative	0	2	R1	4h	07/23

[truncated: 37 more sheets: Fig4b, Fig4d-g, Fig4i, Fig4j, Fig4k, Fig5b, Fig5c, Fig5d SFig9a, Fig5e, Fig5g, Fig5i-j, Fig5l, Fig5m, Fig 6b-d, Fig6h,l-m SFig10f, Fig6i, Fig6j, Fig6k, Fig6n, Fig7a …]
